# Supplementary material for: The Effect of Applied Potential on the Li-mediated Nitrogen Reduction Reaction Performance
Source: Nat Commun. 2025 Nov 27;16:10635. doi: 10.1038/s41467-025-65627-w (PMC12660919; doi:10.1038/s41467-025-65627-w)
Supplement: Supplementary file 3 — Source Data [file 41467_2025_65627_MOESM3_ESM.xlsx]

## Sheet: Fig. 2c
2θ	Intensity
(°)	(arb. units)
5.3158	0
5.3368	0.883
5.3578	-0.336
5.3787	0.235
5.3997	-0.204
5.4207	0.552
5.4417	1.433
5.4626	0.998
5.4836	1.472
5.5046	1.454
5.5256	1.013
5.5465	1.142
5.5675	1.125
5.5885	1.655
5.6095	1.847
5.6304	1.886
5.6514	1.733
5.6724	1.568
5.6934	2.071
5.7143	1.522
5.7353	1.962
5.7563	2.696
5.7773	2.978
5.7982	2.893
5.8192	3.124
5.8402	2.327
5.8612	3.055
5.8821	2.467
5.9031	3.314
5.9241	2.901
5.9451	2.884
5.966	3.793
5.987	3.968
6.008	3.414
6.029	4.057
6.0499	4.243
6.0709	3.237
6.0919	4.135
6.1129	3.773
6.1338	3.727
6.1548	3.84
6.1758	4.02
6.1968	3.528
6.2177	3.635
6.2387	4.07
6.2597	3.64
6.2807	3.809
6.3016	3.599
6.3226	3.068
6.3436	3.734
6.3645	3.689
6.3855	3.773
6.4065	4.106
6.4275	3.699
6.4484	4.461
6.4694	4.483
6.4904	4.353
6.5114	4.692
6.5323	4.273
6.5533	3.86
6.5743	3.368
6.5953	3.91
6.6162	3.865
6.6372	4.192
6.6582	3.971
6.6792	5.451
6.7001	3.575
6.7211	4.654
6.7421	4.479
6.7631	3.563
6.784	4.461
6.805	4.325
6.826	4.477
6.847	4.42
6.8679	5.381
6.8889	5.194
6.9099	5.08
6.9309	4.493
6.9518	5.108
6.9728	5.407
6.9938	4.288
7.0148	4.548
7.0357	3.683
7.0567	5.31
7.0777	4.914
7.0987	4.129
7.1196	4.676
7.1406	5.416
7.1616	4.908
7.1826	4.229
7.2035	5.11
7.2245	5.076
7.2455	4.438
7.2664	5.138
7.2874	4.833
7.3084	5.471
7.3294	5.098
7.3503	5.459
7.3713	5.08
7.3923	5.199
7.4133	3.752
7.4342	5.379
7.4552	4.594
7.4762	4.537
7.4972	4.927
7.5181	4.152
7.5391	3.943
7.5601	4.062
7.5811	5.197
7.602	4.53
7.623	4.75
7.644	4.603
7.665	3.908
7.6859	4.371
7.7069	4.682
7.7279	3.173
7.7489	4.512
7.7698	4.382
7.7908	4.393
7.8118	4.461
7.8327	4.178
7.8537	3.076
7.8747	3.76
7.8957	4.11
7.9166	3.968
7.9376	3.59
7.9586	3.132
7.9796	4.149
8.0005	4.669
8.0215	3.448
8.0425	4.431
8.0635	3.742
8.0844	4.086
8.1054	3.651
8.1264	3.883
8.1474	3.21
8.1683	3.193
8.1893	3.204
8.2103	3.555
8.2312	3.091
8.2522	2.882
8.2732	3.509
8.2942	2.713
8.3151	3.283
8.3361	2.628
8.3571	2.085
8.3781	2.611
8.399	3.051
8.42	3.317
8.441	2.887
8.462	2.582
8.4829	2.831
8.5039	3.554
8.5249	3.469
8.5459	2.238
8.5668	3.424
8.5878	2.396
8.6088	1.899
8.6297	2.842
8.6507	2.605
8.6717	2.39
8.6927	2.503
8.7136	1.82
8.7346	2.39
8.7556	2.159
8.7766	1.995
8.7975	2.046
8.8185	2.458
8.8395	2.792
8.8605	1.283
8.8814	1.865
8.9024	1.447
8.9234	2.266
8.9443	2.459
8.9653	2.261
8.9863	1.764
9.0073	2.764
9.0282	2.052
9.0492	2.086
9.0702	2.216
9.0912	1.634
9.1121	1.295
9.1331	1.73
9.1541	2.205
9.1751	1.38
9.196	1.646
9.217	1.759
9.238	0.957
9.2589	1.409
9.2799	1.358
9.3009	1.918
9.3219	2.285
9.3428	1.76
9.3638	1.901
9.3848	1.489
9.4058	2.274
9.4267	1.116
9.4477	1.811
9.4687	1.936
9.4896	1.173
9.5106	0.931
9.5316	1.145
9.5526	1.202
9.5735	1.665
9.5945	1.999
9.6155	1.084
9.6365	0.768
9.6574	1.581
9.6784	1.305
9.6994	1.294
9.7204	0.543
9.7413	0.492
9.7623	0.458
9.7833	0.826
9.8042	0.837
9.8252	0.781
9.8462	1.148
9.8672	1.544
9.8881	1.719
9.9091	1.669
9.9301	1.279
9.9511	1.33
9.972	1.037
9.993	0.591
10.014	1.275
10.0349	0.715
10.0559	0.767
10.0769	1.162
10.0979	1.191
10.1188	1.502
10.1398	1.101
10.1608	0.813
10.1818	1.22
10.2027	0.876
10.2237	0.498
10.2447	0.724
10.2656	0.515
10.2866	0.945
10.3076	1.211
10.3286	0.606
10.3495	0.906
10.3705	1.432
10.3915	0.523
10.4125	0.952
10.4334	0.975
10.4544	1.716
10.4754	1.146
10.4963	0.739
10.5173	0.508
10.5383	0.039
10.5593	0
10.5802	0.231
10.6012	0.761
10.6222	0.844
10.6431	0.787
10.6641	0.791
10.6851	0.564
10.7061	0.179
10.727	0.596
10.748	0.821
10.769	0.209
10.79	0.903
10.8109	0.919
10.8319	0.568
10.8529	0.928
10.8738	0.136
10.8948	0.22
10.9158	0.456
10.9368	0.664
10.9577	0.352
10.9787	1.058
10.9997	0.294
11.0207	0.897
11.0416	0.653
11.0626	1.167
11.0836	-0.1
11.1045	0.091
11.1255	0.525
11.1465	0.66
11.1675	0.89
11.1884	-0.178
11.2094	0.521
11.2304	0.486
11.2513	0.271
11.2723	0.14
11.2933	-0.082
11.3143	0.497
11.3352	0.291
11.3562	1.39
11.3772	-0.505
11.3982	0.758
11.4191	0.811
11.4401	0.283
11.4611	1.303
11.482	0.537
11.503	0.732
11.524	0.379
11.545	0.094
11.5659	0.244
11.5869	0.716
11.6079	0.131
11.6288	0.501
11.6498	0.03
11.6708	0.349
11.6918	0.25
11.7127	0.208
11.7337	0.753
11.7547	0.722
11.7756	1.025
11.7966	0.689
11.8176	0.262
11.8386	0.762
11.8595	1.065
11.8805	1.017
11.9015	-0.053
11.9225	0
11.9434	0.438
11.9644	0.21
11.9854	1.139
12.0063	0.775
12.0273	0.349
12.0483	-0.078
12.0693	0.275
12.0902	0.402
12.1112	1.038
12.1322	-0.231
12.1531	0.868
12.1741	0.062
12.1951	0.059
12.2161	0.587
12.237	0.229
12.258	0.435
12.279	0.2
12.2999	0.316
12.3209	0.499
12.3419	0.304
12.3629	0.538
12.3838	0.705
12.4048	0.815
12.4258	0.208
12.4467	0.679
12.4677	0.812
12.4887	0.611
12.5097	0.71
12.5306	0.91
12.5516	0.749
12.5726	0.662
12.5935	0.693
12.6145	0.413
12.6355	0.721
12.6565	0.509
12.6774	0.122
12.6984	0
12.7194	0.507
12.7403	0.755
12.7613	0.709
12.7823	0.442
12.8033	1.085
12.8242	0.022
12.8452	0.682
12.8662	0.777
12.8871	0.923
12.9081	0.481
12.9291	1.079
12.9501	0.954
12.971	0.823
12.992	0.607
13.013	1.403
13.0339	0.684
13.0549	0.655
13.0759	0.92
13.0969	0.862
13.1178	1.048
13.1388	1.482
13.1598	1.345
13.1807	1.627
13.2017	0.948
13.2227	1.953
13.2437	1.319
13.2646	1.369
13.2856	2.294
13.3066	1.661
13.3275	1.586
13.3485	2.535
13.3695	2.641
13.3905	2.036
13.4114	2.515
13.4324	2.96
13.4534	2.496
13.4743	2.506
13.4953	2.376
13.5163	3.612
13.5372	3.323
13.5582	3.588
13.5792	3.779
13.6002	4.654
13.6211	4.67
13.6421	4.296
13.6631	5.193
13.684	5.481
13.705	5.09
13.726	6.411
13.747	6.506
13.7679	6.828
13.7889	7.612
13.8099	8.933
13.8308	9.254
13.8518	9.773
13.8728	10.456
13.8938	11.088
13.9147	12.042
13.9357	12.81
13.9567	13.182
13.9776	14.865
13.9986	16.011
14.0196	15.886
14.0405	18.02
14.0615	19.144
14.0825	20.324
14.1035	21.165
14.1244	22.164
14.1454	24.389
14.1664	26.021
14.1873	26.891
14.2083	29.037
14.2293	30.335
14.2503	31.046
14.2712	32.837
14.2922	34.48
14.3132	34.219
14.3341	36.812
14.3551	37.63
14.3761	38.053
14.3971	40.256
14.418	40.572
14.439	40.848
14.46	41.401
14.4809	42.569
14.5019	41.727
14.5229	40.98
14.5438	39.929
14.5648	39.979
14.5858	38.221
14.6068	38.334
14.6277	37.355
14.6487	35.863
14.6697	34.829
14.6906	32.969
14.7116	32.234
14.7326	30.578
14.7535	28.73
14.7745	27.198
14.7955	25.39
14.8165	23.909
14.8374	23.247
14.8584	21.535
14.8794	20.494
14.9003	19.335
14.9213	17.668
14.9423	17.221
14.9633	15.373
14.9842	15.209
15.0052	13.327
15.0262	13.077
15.0471	12.309
15.0681	11.291
15.0891	11.262
15.11	11.137
15.131	10.798
15.152	10.136
15.173	9.774
15.1939	9.152
15.2149	9.417
15.2359	8.891
15.2568	8.223
15.2778	8.556
15.2988	7.736
15.3197	8.968
15.3407	7.95
15.3617	7.068
15.3827	7.853
15.4036	8.033
15.4246	7.428
15.4456	7.857
15.4665	7.585
15.4875	8.291
15.5085	7.878
15.5294	7.324
15.5504	7.521
15.5714	8.063
15.5924	7.667
15.6133	7.248
15.6343	8.468
15.6553	8.722
15.6762	7.766
15.6972	7.709
15.7182	8.054
15.7391	8.347
15.7601	8.64
15.7811	8.227
15.8021	8.956
15.823	8.464
15.844	9.237
15.865	9.44
15.8859	9.151
15.9069	9.015
15.9279	9.766
15.9488	9.715
15.9698	9.862
15.9908	10.788
16.0118	10.341
16.0327	11.024
16.0537	10.905
16.0747	10.876
16.0956	11.791
16.1166	11.955
16.1376	12.35
16.1585	13.106
16.1795	12.812
16.2005	14.207
16.2215	13.28
16.2424	14.8
16.2634	13.584
16.2844	16.211
16.3053	16.075
16.3263	16.301
16.3473	17.091
16.3682	17.289
16.3892	18.831
16.4102	18.864
16.4311	19.785
16.4521	20.649
16.4731	21.598
16.4941	22.97
16.515	24.298
16.536	24.868
16.557	26.24
16.5779	28.489
16.5989	29.291
16.6199	32.104
16.6408	32.166
16.6618	34.391
16.6828	35.617
16.7038	40.125
16.7247	41.645
16.7457	44.367
16.7667	45.949
16.7876	49.937
16.8086	53.22
16.8296	57.219
16.8505	60.575
16.8715	65.547
16.8925	69.467
16.9134	74.529
16.9344	79.998
16.9554	85.449
16.9764	90.991
16.9973	99.816
17.0183	105.646
17.0393	111.878
17.0602	114.731
17.0812	116.244
17.1022	117.346
17.1231	119.719
17.1441	120.995
17.1651	125.051
17.186	128.334
17.207	130.124
17.228	133.723
17.249	134.203
17.2699	137.785
17.2909	139.423
17.3119	141.236
17.3328	139.841
17.3538	139.422
17.3748	140.224
17.3957	137.405
17.4167	135.766
17.4377	131.049
17.4586	130.806
17.4796	126.726
17.5006	123.014
17.5215	117.545
17.5425	114.246
17.5635	108.76
17.5845	103.844
17.6054	98.477
17.6264	94.482
17.6474	87.833
17.6683	85.341
17.6893	80.595
17.7103	76.555
17.7312	72.177
17.7522	67.747
17.7732	65.346
17.7941	61.611
17.8151	60.56
17.8361	59.73
17.8571	58.3
17.878	58.232
17.899	54.673
17.92	50.927
17.9409	44.899
17.9619	40.831
17.9829	34.594
18.0038	30.102
18.0248	27.994
18.0458	26.927
18.0667	23.531
18.0877	21.271
18.1087	20.22
18.1296	18.288
18.1506	17.356
18.1716	16.305
18.1926	14.446
18.2135	15.073
18.2345	14.384
18.2555	12.836
18.2764	13.446
18.2974	12.175
18.3184	12.344
18.3393	12.011
18.3603	11.858
18.3813	11.949
18.4022	12.186
18.4232	11.327
18.4442	11.299
18.4651	11.79
18.4861	11.627
18.5071	12.169
18.528	11.632
18.549	11.627
18.57	11.384
18.591	12.288
18.6119	11.796
18.6329	12.169
18.6539	12.83
18.6748	13.113
18.6958	12.864
18.7168	14.169
18.7377	12.904
18.7587	14.226
18.7797	13.701
18.8006	13.915
18.8216	14.48
18.8426	14.034
18.8635	13.599
18.8845	14.385
18.9055	14.498
18.9264	14.696
18.9474	14.91
18.9684	13.961
18.9894	13.922
19.0103	14.476
19.0313	12.945
19.0523	12.928
19.0732	13.42
19.0942	13.657
19.1152	12.94
19.1361	12.606
19.1571	11.098
19.1781	11.607
19.199	10.867
19.22	11.245
19.241	9.664
19.2619	9.172
19.2829	9.782
19.3039	8.709
19.3248	8.41
19.3458	8.212
19.3668	7.41
19.3877	6.264
19.4087	5.36
19.4297	5.801
19.4507	5.919
19.4716	5.349
19.4926	5.055
19.5136	4.734
19.5345	4.35
19.5555	3.904
19.5765	4.073
19.5974	3.475
19.6184	3.825
19.6394	3.916
19.6603	3.181
19.6813	3.611
19.7023	3.176
19.7232	2.798
19.7442	3.651
19.7652	3.019
19.7861	2.838
19.8071	2.454
19.8281	2.528
19.849	2.918
19.87	3.579
19.891	3.195
19.9119	3.456
19.9329	2.592
19.9539	3.145
19.9749	3.863
19.9958	2.818
20.0168	2.7
20.0378	3.847
20.0587	3.684
20.0797	3.582
20.1007	3.752
20.1216	4.905
20.1426	4.538
20.1636	5.826
20.1845	6.906
20.2055	6.759
20.2265	8.104
20.2474	9.624
20.2684	10.726
20.2894	12.134
20.3103	14.529
20.3313	16.908
20.3523	20.067
20.3732	23.615
20.3942	28.864
20.4152	33.531
20.4361	40.498
20.4571	47.667
20.4781	53.928
20.499	57.776
20.52	57.765
20.541	57.68
20.5619	59.15
20.5829	61.749
20.6039	66.857
20.6248	72.01
20.6458	65.677
20.6668	56.417
20.6878	44.197
20.7087	34.87
20.7297	26.899
20.7507	20.944
20.7716	15.973
20.7926	13.261
20.8136	10.268
20.8345	7.731
20.8555	6.257
20.8765	4.664
20.8974	3.806
20.9184	2.829
20.9394	1.824
20.9603	2.35
20.9813	1.825
21.0023	2.447
21.0232	2.137
21.0442	1.453
21.0652	1.612
21.0861	1.189
21.1071	0.754
21.1281	1.359
21.149	0.998
21.17	1.196
21.191	0.361
21.2119	0.836
21.2329	1.605
21.2539	1.453
21.2748	0.979
21.2958	1.007
21.3168	0.635
21.3377	0.935
21.3587	1.088
21.3797	0.343
21.4006	0.095
21.4216	0.31
21.4426	-0.294
21.4635	0.412
21.4845	0.744
21.5055	1.201
21.5264	0.782
21.5474	0.72
21.5684	0.436
21.5893	1.119
21.6103	0.621
21.6313	1.242
21.6522	0.795
21.6732	0.535
21.6942	0.681
21.7151	1.16
21.7361	1.256
21.7571	0.487
21.778	0.644
21.799	0.418
21.82	1.146
21.8409	0.846
21.8619	0.427
21.8829	1.02
21.9038	0.505
21.9248	0.776
21.9458	0.973
21.9667	0.577
21.9877	0.48
22.0087	0.688
22.0296	1.044
22.0506	0.506
22.0716	1.297
22.0925	-0.06
22.1135	1.312
22.1345	1.159
22.1554	1.023
22.1764	2.073
22.1974	1.53
22.2183	1.665
22.2393	1.659
22.2603	1.817
22.2812	3.02
22.3022	2.561
22.3232	3.567
22.3441	3.724
22.3651	4.402
22.3861	5.249
22.407	6.079
22.428	6.931
22.449	7.914
22.4699	10.1
22.4909	12.641
22.5119	15.104
22.5328	17.945
22.5538	21.335
22.5748	21.826
22.5957	20.289
22.6167	17.853
22.6377	15.655
22.6586	12.699
22.6796	9.416
22.7006	7.54
22.7215	4.93
22.7425	4.957
22.7635	3.59
22.7844	2.945
22.8054	2.577
22.8264	1.758
22.8473	1.13
22.8683	1.452
22.8893	1.169
22.9102	0.846
22.9312	1.179
22.9522	1.275
22.9731	0.557
22.9941	0.421
23.0151	1.098
23.036	1.522
23.057	0.985
23.078	0.668
23.0989	0.419
23.1199	0.531
23.1409	0.203
23.1618	0.706
23.1828	0.581
23.2038	1.276
23.2247	1.168
23.2457	0.71
23.2667	1.331
23.2876	1.415
23.3086	1.793
23.3296	1.889
23.3505	3.036
23.3715	3.402
23.3925	3.153
23.4134	4.385
23.4344	4.639
23.4554	5.955
23.4763	6.418
23.4973	9.349
23.5183	10.27
23.5392	11.767
23.5602	12.981
23.5812	13.941
23.6021	12.766
23.6231	12.195
23.6441	10.308
23.665	8.567
23.686	7.188
23.707	6.245
23.7279	5.402
23.7489	5.589
23.7699	5.605
23.7908	5.436
23.8118	6.13
23.8327	7.424
23.8537	8.197
23.8747	9.598
23.8956	9.734
23.9166	10.581
23.9376	10.038
23.9585	8.885
23.9795	8.235
24.0005	5.337
24.0214	4.76
24.0424	4.28
24.0634	2.98
24.0843	2.438
24.1053	2.002
24.1263	1.522
24.1472	1.51
24.1682	0.894
24.1892	1.12
24.2101	0.883
24.2311	0.82
24.2521	1.227
24.273	1.051
24.294	0.955
24.315	0.328
24.3359	1.136
24.3569	0.859
24.3779	0.446
24.3988	0.949
24.4198	0.677
24.4408	1.067
24.4617	0.767
24.4827	1.665
24.5037	1.609
24.5246	1.869
24.5456	2.162
24.5665	1.998
24.5875	1.823
24.6085	2.213
24.6294	2.438
24.6504	1.732
24.6714	2.924
24.6923	2.144
24.7133	2.161
24.7343	2.031
24.7552	2.89
24.7762	2.347
24.7972	2.398
24.8181	3.025
24.8391	2.573
24.8601	3.087
24.881	4.121
24.902	3.51
24.923	3.94
24.9439	4.606
24.9649	5.233
24.9859	5.459
25.0068	5.747
25.0278	5.708
25.0488	6.73
25.0697	7.702
25.0907	7.199
25.1116	9.403
25.1326	10.753
25.1536	12.781
25.1745	15.03
25.1955	17.154
25.2165	19.142
25.2374	22.685
25.2584	27.589
25.2794	31.368
25.3003	38.6
25.3213	44.255
25.3423	56.82
25.3632	67.408
25.3842	83.656
25.4052	98.018
25.4261	109.244
25.4471	109.685
25.4681	106.521
25.489	103.114
25.51	95.606
25.5309	86.928
25.5519	82.877
25.5729	80.109
25.5938	79.205
25.6148	79.267
25.6358	75.753
25.6567	69.798
25.6777	65.052
25.6987	58.945
25.7196	52.205
25.7406	46.245
25.7616	44.262
25.7825	41.493
25.8035	40.042
25.8245	38.087
25.8454	36.923
25.8664	35.443
25.8874	32.867
25.9083	31.059
25.9293	29.302
25.9502	26.997
25.9712	26.765
25.9922	25.065
26.0131	24.72
26.0341	21.828
26.0551	23.263
26.076	22.026
26.097	20.879
26.118	20.772
26.1389	18.879
26.1599	19.575
26.1809	18.688
26.2018	17.134
26.2228	17.422
26.2438	17.174
26.2647	15.513
26.2857	15.7
26.3066	13.977
26.3276	14.028
26.3486	12.842
26.3695	11.734
26.3905	11.718
26.4115	11.345
26.4324	11.215
26.4534	10.662
26.4744	9.526
26.4953	8.781
26.5163	9.538
26.5373	8.261
26.5582	7.499
26.5792	7.347
26.6002	6.929
26.6211	7.443
26.6421	5.528
26.663	6.37
26.684	6.529
26.705	5.727
26.7259	5.699
26.7469	5.699
26.7679	4.789
26.7888	5.027
26.8098	4.632
26.8308	3.496
26.8517	4.401
26.8727	4.943
26.8937	4.232
26.9146	4.192
26.9356	3.351
26.9565	4.447
26.9775	3.493
26.9985	4.233
27.0194	4.109
27.0404	4.025
27.0614	3.754
27.0823	3.924
27.1033	3.896
27.1243	3.986
27.1452	3.043
27.1662	3.575
27.1872	3.134
27.2081	2.626
27.2291	3.254
27.25	3.209
27.271	3.107
27.292	3.204
27.3129	3.707
27.3339	2.826
27.3549	3.013
27.3758	3.409
27.3968	3.827
27.4178	3.63
27.4387	3.342
27.4597	3.094
27.4807	3.614
27.5016	3.931
27.5226	3.021
27.5435	3.598
27.5645	3.932
27.5855	3.475
27.6064	3.707
27.6274	3.351
27.6484	2.905
27.6693	3.092
27.6903	3.618
27.7113	2.794
27.7322	3.218
27.7532	3.45
27.7741	3.416
27.7951	3.773
27.8161	3.626
27.837	3.531
27.858	3.836
27.879	3.43
27.8999	3.639
27.9209	3.442
27.9419	3.714
27.9628	3.669
27.9838	3.692
28.0048	3.873
28.0257	3.998
28.0467	4.445
28.0676	3.711
28.0886	3.322
28.1096	4.283
28.1305	4.616
28.1515	4.843
28.1725	4.188
28.1934	4.002
28.2144	3.359
28.2354	4.483
28.2563	4.62
28.2773	4.931
28.2982	4.129
28.3192	5.113
28.3402	4.938
28.3611	4.114
28.3821	4.866
28.4031	4.759
28.424	5.353
28.445	5.913
28.466	5.585
28.4869	5.428
28.5079	5.135
28.5288	5.576
28.5498	6.413
28.5708	6.402
28.5917	6.205
28.6127	5.448
28.6337	6.754
28.6546	7.094
28.6756	6.992
28.6966	6.462
28.7175	7.66
28.7385	6.898
28.7594	7.181
28.7804	7.47
28.8014	7.329
28.8223	7.036
28.8433	6.37
28.8643	7.45
28.8852	7.281
28.9062	7.203
28.9271	7.169
28.9481	7.786
28.9691	7.391
28.99	7.194
29.011	7.223
29.032	7.241
29.0529	6.914
29.0739	6.513
29.0949	7.124
29.1158	7.209
29.1368	6.922
29.1577	6.471
29.1787	7.974
29.1997	7.952
29.2206	7.767
29.2416	8.581
29.2626	9.446
29.2835	9.859
29.3045	11.442
29.3255	12.911
29.3464	14.613
29.3674	16.738
29.3883	18.688
29.4093	21.852
29.4303	25.463
29.4512	30.345
29.4722	36.702
29.4932	44.313
29.5141	55.585
29.5351	69.676
29.556	81.959
29.577	97.05
29.598	102.554
29.6189	102.346
29.6399	93.086
29.6609	84.008
29.6818	74.828
29.7028	63.394
29.7238	52.293
29.7447	42.525
29.7657	34.165
29.7866	29.369
29.8076	24.901
29.8286	21.992
29.8495	18.671
29.8705	16.954
29.8915	15.65
29.9124	13.984
29.9334	13.883
29.9543	14.138
29.9753	14.094
29.9963	15.417
30.0172	16.406
30.0382	17.497
30.0592	19.916
30.0801	21.211
30.1011	23.059
30.122	25.433
30.143	24.615
30.164	22.367
30.1849	22.176
30.2059	20.03
30.2269	18.5
30.2478	17.32
30.2688	15.151
30.2897	14.327
30.3107	12.95
30.3317	12.933
30.3526	12.347
30.3736	12.749
30.3946	13.518
30.4155	12.999
30.4365	13.531
30.4574	14.916
30.4784	15.516
30.4994	17.427
30.5203	19.575
30.5413	21.717
30.5623	24.904
30.5832	28.877
30.6042	32.612
30.6251	39.093
30.6461	43.846
30.6671	49.129
30.688	52.187
30.709	49.346
30.73	47.511
30.7509	42.433
30.7719	37.688
30.7928	32.694
30.8138	27.673
30.8348	24.182
30.8557	18.562
30.8767	16.535
30.8977	14.914
30.9186	12.938
30.9396	11.17
30.9605	10.589
30.9815	8.896
31.0025	7.58
31.0234	7.101
31.0444	7.492
31.0654	6.979
31.0863	6.409
31.1073	7.552
31.1282	6.457
31.1492	6.113
31.1702	5.871
31.1911	6.189
31.2121	6.094
31.2331	6.106
31.254	5.61
31.275	6.018
31.2959	5.454
31.3169	6.364
31.3379	6.117
31.3588	5.547
31.3798	6.328
31.4008	6.516
31.4217	5.958
31.4427	5.738
31.4636	6.327
31.4846	6.108
31.5056	5.956
31.5265	5.94
31.5475	5.755
31.5685	6.423
31.5894	6.046
31.6104	6.391
31.6313	6.364
31.6523	6.908
31.6733	5.802
31.6942	6.69
31.7152	7.132
31.7361	6.941
31.7571	6.303
31.7781	6.96
31.799	7.656
31.82	8.725
31.841	8.946
31.8619	10.852
31.8829	10.344
31.9038	11.086
31.9248	13.087
31.9458	14.998
31.9667	17.327
31.9877	18.887
32.0087	23.775
32.0296	28.697
32.0506	34.806
32.0715	43.57
32.0925	48.543
32.1135	49.312
32.1344	46.048
32.1554	42.891
32.1763	38.09
32.1973	34.843
32.2183	30.511
32.2392	25.303
32.2602	20.044
32.2812	17.989
32.3021	14.42
32.3231	12.444
32.344	10.761
32.365	9.949
32.386	9.25
32.4069	8.952
32.4279	7.619
32.4489	7.197
32.4698	6.577
32.4908	6.51
32.5117	6.766
32.5327	6.298
32.5537	6.616
32.5746	6.493
32.5956	6.003
32.6165	5.914
32.6375	6.254
32.6585	7.029
32.6794	6.754
32.7004	6.529
32.7214	7.175
32.7423	6.826
32.7633	7.561
32.7842	7.054
32.8052	7.553
32.8262	8.464
32.8471	8.714
32.8681	8.935
32.889	9.242
32.91	11.029
32.931	11.414
32.9519	12.156
32.9729	12.677
32.9938	12.249
33.0148	12.533
33.0358	11.24
33.0567	10.699
33.0777	9.949
33.0987	9.386
33.1196	8.483
33.1406	8.191
33.1615	6.825
33.1825	7.103
33.2035	6.291
33.2244	7.117
33.2454	6.65
33.2663	6.459
33.2873	6.031
33.3083	5.937
33.3292	5.611
33.3502	5.793
33.3712	5.461
33.3921	5.395
33.4131	4.961
33.434	5.607
33.455	5.71
33.476	6.05
33.4969	5.515
33.5179	5.37
33.5388	5.394
33.5598	5.209
33.5808	5.205
33.6017	6.031
33.6227	5.309
33.6436	5.107
33.6646	6.826
33.6856	6.489
33.7065	4.666
33.7275	5.701
33.7485	5.403
33.7694	5.518
33.7904	5.344
33.8113	5.73
33.8323	5.68
33.8533	5.722
33.8742	5.915
33.8952	6.103
33.9161	5.427
33.9371	5.44
33.9581	6.277
33.979	5.505
34	5.461
34.0209	5.954
34.0419	4.945
34.0629	5.901
34.0838	5.677
34.1048	5.763
34.1257	5.883
34.1467	5.772
34.1677	6.559
34.1886	6.402
34.2096	5.33
34.2306	6.321
34.2515	6.39
34.2725	6.64
34.2934	6.998
34.3144	7.514
34.3354	7.125
34.3563	8.167
34.3773	7.383
34.3982	8.599
34.4192	8.381
34.4402	9.077
34.4611	8.836
34.4821	9.007
34.503	7.545
34.524	7.072
34.545	6.735
34.5659	6.793
34.5869	8.292
34.6078	7.435
34.6288	6.787
34.6498	7.139
34.6707	6.757
34.6917	7.114
34.7126	6.749
34.7336	6.264
34.7546	6.238
34.7755	6.94
34.7965	6.501
34.8175	6.814
34.8384	6.923
34.8594	6.354
34.8803	6.22
34.9013	6.42
34.9223	6.613
34.9432	6.412
34.9642	6.171
34.9851	7.082
35.0061	7.569
35.0271	7.837
35.048	7.68
35.069	7.908
35.0899	8.673
35.1109	9.392
35.1319	10.247
35.1528	12.186
35.1738	13.561
35.1947	15.772
35.2157	17.599
35.2367	19.273
35.2576	22.783
35.2786	25.35
35.2995	28.984
35.3205	34.133
35.3415	42.931
35.3624	52.108
35.3834	65.364
35.4043	81.084
35.4253	102.086
35.4463	126.562
35.4672	147.993
35.4882	158.34
35.5091	151.805
35.5301	137.982
35.5511	128.436
35.572	120.183
35.593	105.937
35.6139	89.114
35.6349	71.2
35.6559	57.937
35.6768	47.758
35.6978	40.025
35.7187	34.055
35.7397	28.95
35.7607	24.195
35.7816	21.106
35.8026	18.481
35.8235	16.449
35.8445	14.609
35.8655	13.294
35.8864	13.099
35.9074	11.858
35.9283	11.408
35.9493	11.426
35.9703	10.005
35.9912	10.662
36.0122	10.184
36.0331	10.282
36.0541	9.493
36.0751	11.602
36.096	11.751
36.117	13.256
36.1379	13.263
36.1589	14.265
36.1799	15.188
36.2008	17.749
36.2218	19.554
36.2427	22.804
36.2637	24.795
36.2847	29.752
36.3056	34.968
36.3266	43.332
36.3475	51.283
36.3685	63.89
36.3895	75.332
36.4104	86.628
36.4314	93.54
36.4523	98.694
36.4733	103.233
36.4943	108.111
36.5152	109.932
36.5362	102.211
36.5571	92.382
36.5781	82.639
36.5991	75.279
36.62	65.711
36.641	59.046
36.6619	48.624
36.6829	39.632
36.7039	33.278
36.7248	28.314
36.7458	24.423
36.7667	19.759
36.7877	18.851
36.8087	15.486
36.8296	14.596
36.8506	12.321
36.8715	12.589
36.8925	11.037
36.9135	11.401
36.9344	9.866
36.9554	11.806
36.9763	10.661
36.9973	11.658
37.0182	11.174
37.0392	11.713
37.0602	13.404
37.0811	13.457
37.1021	16.25
37.123	16.812
37.144	17.938
37.165	19.906
37.1859	22.971
37.2069	26.001
37.2278	28.421
37.2488	28.644
37.2698	28.782
37.2907	26.693
37.3117	26.464
37.3326	24.636
37.3536	23.045
37.3746	19.595
37.3955	19.021
37.4165	16.012
37.4374	15.025
37.4584	13.903
37.4794	13.555
37.5003	11.93
37.5213	11.537
37.5422	11.115
37.5632	11.072
37.5842	11.583
37.6051	11.822
37.6261	12.22
37.647	13.866
37.668	14.829
37.6889	18.125
37.7099	20.585
37.7309	25.486
37.7518	28.601
37.7728	32.903
37.7937	35.894
37.8147	37.161
37.8357	35.559
37.8566	34.341
37.8776	31.411
37.8985	29.069
37.9195	26.992
37.9405	22.926
37.9614	21.2
37.9824	19.016
38.0033	15.634
38.0243	14.399
38.0452	12.915
38.0662	12.805
38.0872	10.926
38.1081	11.662
38.1291	12.201
38.15	11.418
38.171	12.675
38.192	13.067
38.2129	13.38
38.2339	14.281
38.2548	15.289
38.2758	15.743
38.2968	17.068
38.3177	18.482
38.3387	19.112
38.3596	19.691
38.3806	21.478
38.4016	22.385
38.4225	24.048
38.4435	25.175
38.4644	27.567
38.4854	26.699
38.5063	27.848
38.5273	28.083
38.5483	29.424
38.5692	30.415
38.5902	27.926
38.6111	26.708
38.6321	23.609
38.6531	23.046
38.674	21.201
38.695	18.791
38.7159	17.347
38.7369	17.666
38.7578	15.087
38.7788	14.383
38.7998	12.459
38.8207	10.891
38.8417	11.848
38.8626	10.364
38.8836	10.429
38.9046	9.533
38.9255	10.225
38.9465	9.702
38.9674	9.495
38.9884	10.368
39.0094	11.331
39.0303	10.746
39.0513	11.285
39.0722	13.129
39.0932	14.719
39.1141	18.434
39.1351	21.679
39.1561	24.857
39.177	27.515
39.198	30.41
39.2189	28.853
39.2399	26.115
39.2609	26.48
39.2818	26.194
39.3028	24.038
39.3237	22.628
39.3447	21.597
39.3656	19.961
39.3866	20.585
39.4076	21.147
39.4285	22.404
39.4495	24.423
39.4704	27.827
39.4914	32.434
39.5124	35.273
39.5333	37.106
39.5543	37.962
39.5752	36.196
39.5962	37.413
39.6171	39.868
39.6381	43.447
39.6591	46.127
39.68	48.548
39.701	49.053
39.7219	49.146
39.7429	44.883
39.7639	41.445
39.7848	38.126
39.8058	35.914
39.8267	33.493
39.8477	26.981
39.8686	24.928
39.8896	20.376
39.9106	17.82
39.9315	15.653
39.9525	13.735
39.9734	13.381
39.9944	11.412
40.0153	10.974
40.0363	9.751
40.0573	9.918
40.0782	9.016
40.0992	7.601
40.1201	8.265
40.1411	9.527
40.1621	8.434
40.183	7.504
40.204	8.162
40.2249	8.176
40.2459	9.021
40.2668	7.346
40.2878	8.252
40.3088	8.244
40.3297	8.297
40.3507	8.464
40.3716	9.614
40.3926	8.842
40.4135	9.506
40.4345	9.639
40.4555	11.071
40.4764	10.079
40.4974	12.082
40.5183	12.994
40.5393	14.404
40.5603	15.802
40.5812	16.731
40.6022	16.322
40.6231	15.794
40.6441	16.559
40.665	15.471
40.686	15.13
40.707	14.217
40.7279	13.344
40.7489	12.878
40.7698	12.231
40.7908	10.827
40.8117	10.531
40.8327	10.409
40.8537	9.999
40.8746	9.951
40.8956	9.886
40.9165	9.805
40.9375	9.536
40.9584	10.652
40.9794	10.18
41.0004	11.409
41.0213	13.231
41.0423	13.132
41.0632	14.525
41.0842	15.551
41.1052	17.101
41.1261	18.534
41.1471	17.943
41.168	18.251
41.189	16.61
41.2099	17.347
41.2309	16.226
41.2519	15.506
41.2728	14.876
41.2938	12.455
41.3147	12.458
41.3357	11.495
41.3566	10.509
41.3776	10.099
41.3986	9.148
41.4195	10.461
41.4405	9.532
41.4614	10.1
41.4824	9.092
41.5033	9.936
41.5243	10.561
41.5453	10.281
41.5662	12.092
41.5872	12.005
41.6081	12.663
41.6291	14.073
41.65	16.33
41.671	17.203
41.692	18.059
41.7129	18.424
41.7339	18.811
41.7548	18.836
41.7758	20.918
41.7967	20.063
41.8177	19.619
41.8387	20.125
41.8596	19.716
41.8806	20.108
41.9015	19.705
41.9225	19.939
41.9434	20.129
41.9644	20.476
41.9854	22.304
42.0063	24.46
42.0273	27.932
42.0482	32.308
42.0692	36.413
42.0901	40.28
42.1111	41.888
42.1321	41.834
42.153	39.289
42.174	36.541
42.1949	35.866
42.2159	33.745
42.2368	29.522
42.2578	26.468
42.2788	22.511
42.2997	19.085
42.3207	17.353
42.3416	15.08
42.3626	12.71
42.3835	11.634
42.4045	10.524
42.4255	10.42
42.4464	9.163
42.4674	9.262
42.4883	9
42.5093	8.24
42.5302	8.944
42.5512	8.15
42.5722	8.086
42.5931	7.456
42.6141	7.595
42.635	8.259
42.656	7.296
42.6769	7.062
42.6979	7.816
42.7188	6.605
42.7398	7.083
42.7608	7.272
42.7817	6.902
42.8027	6.996
42.8236	7.186
42.8446	7.008
42.8655	7.418
42.8865	7.218
42.9075	6.56
42.9284	6.851
42.9494	7.917
42.9703	7.49
42.9913	6.844
43.0122	7.576
43.0332	7.189
43.0542	7.616
43.0751	6.36
43.0961	7.99
43.117	7.253
43.138	7.545
43.1589	8.175
43.1799	7.336
43.2009	7.809
43.2218	7.614
43.2428	7.205
43.2637	6.954
43.2847	6.709
43.3056	7.791
43.3266	7.156
43.3475	6.707
43.3685	6.23
43.3895	7.962
43.4104	6.299
43.4314	7.387
43.4523	7.385
43.4733	8.156
43.4942	7.227
43.5152	7.892
43.5362	6.934
43.5571	7.446
43.5781	6.63
43.599	7.12
43.62	7.157
43.6409	7.889
43.6619	7.22
43.6828	6.822
43.7038	6.955
43.7248	7.01
43.7457	6.68
43.7667	6.621
43.7876	7.438
43.8086	7.13
43.8295	7.444
43.8505	6.753
43.8715	7.796
43.8924	6.217
43.9134	7.87
43.9343	7.297
43.9553	7.662
43.9762	8.621
43.9972	8.342
44.0181	8.729
44.0391	7.936
44.0601	8.996
44.081	9.655
44.102	10.082
44.1229	10.023
44.1439	10.902
44.1648	10.702
44.1858	11.564
44.2068	12.89
44.2277	14.56
44.2487	14.987
44.2696	16.002
44.2906	17.853
44.3115	18.342
44.3325	16.153
44.3534	16.225
44.3744	15.183
44.3954	15.452
44.4163	14.907
44.4373	14.154
44.4582	12.88
44.4792	12.353
44.5001	11.176
44.5211	10.897
44.542	11.747
44.563	10.418
44.584	11.201
44.6049	11.425
44.6259	11.236
44.6468	11.771
44.6678	12.367
44.6887	12.829
44.7097	13.894
44.7306	15.141
44.7516	16.461
44.7726	18.114
44.7935	18.298
44.8145	19.324
44.8354	19.955
44.8564	20.862
44.8773	20.403
44.8983	19.248
44.9193	17.246
44.9402	17.041
44.9612	15.524
44.9821	15.325
45.0031	13.43
45.024	12.512
45.045	10.499
45.0659	10.102
45.0869	9.026
45.1079	8.357
45.1288	8.327
45.1498	7.647
45.1707	7.17
45.1917	6.276
45.2126	6.652
45.2336	6.543
45.2545	5.354
45.2755	6.268
45.2965	5.283
45.3174	6.055
45.3384	5.335
45.3593	5.237
45.3803	5.342
45.4012	6.905
45.4222	4.903
45.4431	5.172
45.4641	6.487
45.4851	5.592
45.506	6.878
45.527	6.487
45.5479	5.92
45.5689	6.087
45.5898	7.317
45.6108	7.066
45.6317	7.477
45.6527	8.904
45.6737	8.947
45.6946	9.612
45.7156	9.774
45.7365	9.942
45.7575	10.454
45.7784	9.926
45.7994	10.021
45.8203	9.132
45.8413	9.203
45.8622	8.405
45.8832	8.928
45.9042	7.881
45.9251	7.67
45.9461	6.182
45.967	7.079
45.988	6.246
46.0089	6.476
46.0299	6.887
46.0508	5.207
46.0718	5.42
46.0928	5.389
46.1137	6.433
46.1347	5.883
46.1556	5.768
46.1766	5.857
46.1975	6.889
46.2185	6.83
46.2394	6.97
46.2604	8.753
46.2814	8.616
46.3023	7.241
46.3233	7.77
46.3442	7.672
46.3652	6.196
46.3861	7.064
46.4071	5.526
46.428	5.981
46.449	4.957
46.4699	5.498
46.4909	5.818
46.5119	4.63
46.5328	4.854
46.5538	4.163
46.5747	4.602
46.5957	4.035
46.6166	4.57
46.6376	3.963
46.6585	4.815
46.6795	4.779
46.7005	4.314
46.7214	4.713
46.7424	4.113
46.7633	4.478
46.7843	4.251
46.8052	5.215
46.8262	4.27
46.8471	5.048
46.8681	4.848
46.889	4.948
46.91	5.212
46.931	4.34
46.9519	4.74
46.9729	4.269
46.9938	3.798
47.0148	4.672
47.0357	4.467
47.0567	4.409
47.0776	4.628
47.0986	5.067
47.1195	3.907
47.1405	3.933
47.1615	4.237
47.1824	4.269
[truncated: 4,200 more rows]

## Sheet: Fig. 3a
Ewe = -3.10 V		Ewe = -3.11 V		Ewe = -3.12 V		Ewe = -3.16 V
E	j	E	j	E	j	E	j
(V vs. SHE)	(mA cm-2)	(V vs. SHE)	(mA cm-2)	(V vs. SHE)	(mA cm-2)	(V vs. SHE)	(mA cm-2)
-3.1004	-0.58957	-3.11045	-5.68686	-3.12006	-16.6044	-3.1603	-66.9755
-3.09938	-0.72254	-3.10944	-6.52368	-3.11911	-17.3834	-3.15928	-67.6453
-3.09769	-1.01275	-3.10774	-7.66525	-3.11741	-18.3334	-3.15759	-66.9235
-3.09603	-1.3098	-3.10602	-8.51043	-3.11577	-18.9147	-3.15592	-67.4882
-3.09437	-1.59984	-3.10434	-9.34729	-3.1141	-19.7988	-3.15423	-67.1416
-3.0927	-1.92058	-3.10269	-9.92554	-3.11237	-20.0188	-3.15256	-66.7393
-3.09104	-2.24244	-3.10102	-10.353	-3.11073	-20.2958	-3.1509	-66.8567
-3.08939	-2.43207	-3.09935	-10.8505	-3.10903	-20.8192	-3.14919	-65.5538
-3.08774	-2.6318	-3.09767	-11.0366	-3.10736	-20.6139	-3.14756	-64.618
-3.08606	-2.79481	-3.096	-11.1836	-3.1057	-20.5015	-3.14588	-65.4284
-3.08433	-2.88453	-3.09433	-11.3877	-3.10402	-20.7073	-3.14419	-64.0892
-3.08267	-2.91988	-3.09264	-11.3285	-3.10233	-20.2836	-3.1425	-62.9898
-3.08102	-2.97299	-3.09096	-11.2097	-3.10068	-20.0276	-3.14083	-63.0528
-3.07936	-2.9689	-3.08932	-11.2224	-3.09898	-19.9679	-3.13917	-61.6719
-3.07769	-2.98003	-3.0876	-10.9145	-3.09728	-19.3849	-3.13744	-61.2177
-3.07598	-2.90907	-3.08592	-10.6508	-3.09563	-19.0691	-3.13576	-61.0304
-3.07431	-2.80041	-3.08428	-10.411	-3.09392	-18.7417	-3.13409	-59.1047
-3.07263	-2.70334	-3.08262	-10.0554	-3.09226	-17.9776	-3.13238	-58.4367
-3.07097	-2.53775	-3.08094	-9.67371	-3.09056	-17.5125	-3.13072	-58.2228
-3.0693	-2.39895	-3.07924	-9.30203	-3.08892	-17.1669	-3.12903	-56.3978
-3.06763	-2.26269	-3.07758	-8.91182	-3.08724	-16.4282	-3.12739	-55.4338
-3.06592	-2.08624	-3.07588	-8.54067	-3.08558	-15.8713	-3.12568	-55.4356
-3.06426	-1.90309	-3.0742	-8.01987	-3.08389	-15.3076	-3.12403	-53.7117
-3.06258	-1.73083	-3.07254	-7.55341	-3.08219	-14.4904	-3.12231	-52.8083
-3.06091	-1.52551	-3.07085	-7.06034	-3.08053	-14.1112	-3.12065	-52.0493
-3.05922	-1.32065	-3.06916	-6.57859	-3.07889	-13.4666	-3.11894	-50.6252
-3.05754	-1.13505	-3.06749	-6.06319	-3.0772	-12.5632	-3.11727	-50.5034
-3.05585	-0.92867	-3.06582	-5.44037	-3.07554	-11.9533	-3.11562	-49.4943
-3.05417	-0.73412	-3.06418	-5.07239	-3.07386	-11.3438	-3.11396	-47.5365
-3.05251	-0.59095	-3.06246	-4.51385	-3.07219	-10.5129	-3.11224	-46.8046
-3.05085	-0.47813	-3.06079	-4.00661	-3.07052	-9.8632	-3.1106	-46.1859
-3.04913	-0.38104	-3.05912	-3.47767	-3.06883	-9.05713	-3.1089	-44.5879
-3.04745	-0.30568	-3.05743	-2.87126	-3.06714	-8.2134	-3.10723	-43.548
-3.04577	-0.24237	-3.05576	-2.40091	-3.06547	-7.61258	-3.10553	-42.5252
-3.0441	-0.20518	-3.05406	-1.95745	-3.06382	-6.78258	-3.10389	-40.9658
-3.04243	-0.17711	-3.05241	-1.52038	-3.06212	-5.78378	-3.10219	-40.4136
-3.04073	-0.15693	-3.05071	-1.18713	-3.06046	-5.07681	-3.10049	-39.1125
-3.03905	-0.14092	-3.04905	-0.92436	-3.05874	-4.5283	-3.09885	-37.3828
-3.03741	-0.12716	-3.04736	-0.70943	-3.0571	-3.80734	-3.09717	-36.643
-3.03568	-0.11325	-3.04568	-0.57088	-3.05543	-3.21549	-3.09546	-35.4814
-3.03402	-0.10565	-3.044	-0.47996	-3.05374	-2.57848	-3.09379	-34.0912
-3.03234	-0.0994	-3.04231	-0.40647	-3.05205	-2.03496	-3.09211	-33.2627
-3.03066	-0.09396	-3.04062	-0.35153	-3.05037	-1.612	-3.09045	-32.3645
-3.029	-0.08987	-3.03896	-0.30401	-3.04869	-1.25387	-3.08876	-30.9502
-3.02729	-0.08731	-3.03727	-0.25898	-3.04702	-0.98953	-3.08708	-29.982
-3.02563	-0.08454	-3.0356	-0.23092	-3.04534	-0.84237	-3.08539	-28.602
-3.02396	-0.08241	-3.03394	-0.19808	-3.04367	-0.72161	-3.08373	-27.2868
-3.02226	-0.07829	-3.03228	-0.17917	-3.04198	-0.62249	-3.08204	-26.0662
-3.02058	-0.07656	-3.03057	-0.16389	-3.04031	-0.53894	-3.08035	-24.5768
-3.01894	-0.07452	-3.02891	-0.14472	-3.03862	-0.4615	-3.07866	-22.5389
-3.01721	-0.07128	-3.02722	-0.13605	-3.03696	-0.39743	-3.07697	-21.2328
-3.01555	-0.0677	-3.02553	-0.12808	-3.03525	-0.34538	-3.07531	-19.5258
-3.01387	-0.06393	-3.02384	-0.11936	-3.03359	-0.30124	-3.07363	-18.1286
-3.0122	-0.05934	-3.02218	-0.10953	-3.03191	-0.26066	-3.07194	-17.2405
-3.01054	-0.05407	-3.02048	-0.09865	-3.0302	-0.23316	-3.07028	-15.7144
-3.00885	-0.04764	-3.01884	-0.08367	-3.02856	-0.20304	-3.06858	-14.2533
-3.00716	-0.03983	-3.01712	-0.07315	-3.02687	-0.18488	-3.06692	-13.206
-3.00547	-0.016	-3.01543	-0.05937	-3.02515	-0.16424	-3.06526	-11.7969
-3.00379	0.0168	-3.01378	-0.04458	-3.02347	-0.14013	-3.06357	-10.6373
-3.0021	0.05899	-3.01209	-0.02021	-3.02182	-0.1246	-3.06187	-9.53627
-3.00039	0.08518	-3.01042	-0.0022	-3.02015	-0.1052	-3.06022	-8.23431
-2.99875	0.1164	-3.00873	0.02849	-3.01845	-0.06899	-3.05858	-7.15203
-2.99707	0.13229	-3.00704	0.10472	-3.01678	-0.0498	-3.05689	-6.23215
-2.99538	0.14425	-3.00536	0.24787	-3.01509	-0.01367	-3.0552	-5.2013
-2.9937	0.16048	-3.00367	0.41138	-3.01344	0.01587	-3.05352	-4.41225
-2.99201	0.17683	-3.00201	0.55469	-3.01174	0.06222	-3.05187	-3.75826
-2.99035	0.1804	-3.00034	0.69076	-3.01007	0.14725	-3.05019	-3.15362
-2.98868	0.18343	-2.99863	0.80259	-3.00838	0.31408	-3.0485	-2.7781
-2.98699	0.18091	-2.99694	0.90403	-3.00667	0.55897	-3.04682	-2.42554
-2.98528	0.17175	-2.99527	0.96354	-3.00502	0.83883	-3.04513	-2.07337
-2.98358	0.15076	-2.99357	1.01801	-3.00335	1.09636	-3.04346	-1.83245
-2.9819	0.13133	-2.99192	1.06787	-3.00165	1.36153	-3.04176	-1.62102
-2.98025	0.10624	-2.99023	1.10378	-2.99998	1.62249	-3.04009	-1.34083
-2.97859	0.08133	-2.98854	1.09061	-2.99829	1.83226	-3.0384	-1.21166
-2.97692	0.04746	-2.98688	1.10298	-2.99662	2.03501	-3.03673	-1.0343
-2.97523	0.02699	-2.9852	1.0608	-2.99492	2.18352	-3.03504	-0.83855
-2.97358	0.0073	-2.98352	0.99011	-2.99325	2.29944	-3.03338	-0.72985
-2.97188	-0.00725	-2.98185	0.87624	-2.99157	2.41219	-3.03171	-0.59668
-2.97019	-0.02396	-2.98017	0.72801	-2.9899	2.45493	-3.03002	-0.46539
-2.96852	-0.03604	-2.97855	0.567	-2.9882	2.48034	-3.02832	-0.37296
-2.96687	-0.04562	-2.97687	0.42946	-2.98657	2.50671	-3.02663	-0.22797
-2.9652	-0.05302	-2.97518	0.31277	-2.98489	2.41799	-3.02493	-0.11596
-2.96354	-0.05633	-2.97349	0.23673	-2.98321	2.16874	-3.02327	-0.03377
-2.96185	-0.05811	-2.97186	0.16184	-2.98156	1.93441	-3.02156	0.13916
-2.9602	-0.0597	-2.97018	0.11923	-2.97986	1.56501	-3.0199	0.26493
-2.95854	-0.06117	-2.96851	0.08272	-2.97821	1.22214	-3.01822	0.4707
-2.95689	-0.06114	-2.96683	0.04767	-2.97651	0.93857	-3.01656	0.80147
-2.95521	-0.0612	-2.96515	0.018	-2.97487	0.72258	-3.01489	1.2085
-2.95354	-0.06143	-2.96344	-0.0013	-2.9732	0.571	-3.01318	1.73542
-2.95186	-0.0615	-2.96177	-0.02097	-2.97153	0.44786	-3.01149	2.37053
-2.95023	-0.06154	-2.96011	-0.03168	-2.96986	0.34555	-3.00986	2.97274
-2.94857	-0.06136	-2.95844	-0.03817	-2.96818	0.27998	-3.00818	3.73805
-2.9469	-0.06127	-2.95676	-0.04213	-2.96649	0.22328	-3.00651	4.5365
-2.94521	-0.06137	-2.95508	-0.04457	-2.96481	0.17179	-3.00481	5.18086
-2.94354	-0.06131	-2.95338	-0.0473	-2.96315	0.12682	-3.00313	5.98552
-2.94187	-0.06124	-2.95172	-0.04943	-2.96145	0.08756	-3.00146	6.67934
-2.94023	-0.06119	-2.95003	-0.05108	-2.95978	0.06418	-2.9998	7.2725
-2.93856	-0.06128	-2.94835	-0.05391	-2.9581	0.04089	-2.99809	7.98535
-2.93693	-0.06111	-2.94667	-0.05517	-2.95645	0.01945	-2.99639	8.4306
-2.93528	-0.06111	-2.94498	-0.055	-2.95472	-0.00515	-2.99467	8.89279
-2.93359	-0.06093	-2.94332	-0.05499	-2.95306	-0.01715	-2.99296	9.47362
-2.93196	-0.06096	-2.9416	-0.05489	-2.95141	-0.02537	-2.99132	9.68736
-2.93027	-0.06107	-2.93994	-0.05489	-2.94976	-0.03365	-2.98965	9.69904
-2.9286	-0.06107	-2.93828	-0.05477	-2.94809	-0.03904	-2.98799	9.74821
-2.92693	-0.06102	-2.9366	-0.05438	-2.94642	-0.0417	-2.98633	9.33754
-2.92528	-0.06107	-2.9349	-0.04842	-2.94474	-0.04408	-2.98465	8.78971
-2.92361	-0.06094	-2.93324	-0.0478	-2.94306	-0.04505	-2.98296	8.13584
-2.92194	-0.06078	-2.93155	-0.04789	-2.94138	-0.04874	-2.9813	7.01063
-2.92028	-0.06071	-2.92988	-0.05438	-2.9397	-0.05092	-2.97961	6.02021
-2.91862	-0.06063	-2.92822	-0.05434	-2.93802	-0.05195	-2.97793	5.10469
-2.91696	-0.06049	-2.92653	-0.05417	-2.93635	-0.05308	-2.97625	4.03413
-2.91529	-0.06057	-2.92486	-0.05417	-2.93467	-0.05363	-2.97457	3.23448
-2.91361	-0.06061	-2.92317	-0.05404	-2.93296	-0.05373	-2.9729	2.67566
-2.91194	-0.06038	-2.92149	-0.05389	-2.93128	-0.05353	-2.97125	2.04417
-2.9103	-0.06052	-2.91979	-0.0539	-2.9296	-0.05376	-2.96955	1.62801
-2.9086	-0.06027	-2.91814	-0.0542	-2.92794	-0.05387	-2.96787	1.29638
-2.90696	-0.06025	-2.91643	-0.05587	-2.92625	-0.05347	-2.96622	0.95063
-2.90528	-0.06034	-2.91473	-0.05599	-2.9246	-0.05317	-2.96452	0.75441
-2.90363	-0.06031	-2.91304	-0.05471	-2.92294	-0.05374	-2.96286	0.64614
-2.90196	-0.06019	-2.91135	-0.05551	-2.92126	-0.05347	-2.96122	0.53913
-2.9003	-0.06017	-2.90967	-0.05588	-2.9196	-0.05335	-2.95951	0.4693
-2.89863	-0.06003	-2.90799	-0.05628	-2.91789	-0.05277	-2.95786	0.3483
-2.89697	-0.06016	-2.90633	-0.05691	-2.91816	-0.09668	-2.95618	0.26279
-2.89534	-0.06016	-2.90468	-0.05718	-2.91985	-0.0971	-2.9545	0.23292
-2.89366	-0.06013	-2.90301	-0.05701	-2.92151	-0.09695	-2.95283	0.15769
-2.89199	-0.06026	-2.90129	-0.05687	-2.92319	-0.09672	-2.95115	0.08157
-2.89031	-0.06018	-2.89962	-0.05692	-2.92485	-0.0973	-2.94945	-0.00311
-2.88865	-0.06022	-2.89795	-0.05709	-2.92651	-0.09739	-2.9478	-0.00911
-2.88696	-0.06011	-2.89627	-0.05714	-2.92821	-0.09708	-2.94614	-0.01401
-2.88533	-0.06011	-2.89459	-0.05727	-2.92991	-0.09762	-2.9445	-0.018
-2.88365	-0.05999	-2.89292	-0.05709	-2.93156	-0.09763	-2.94282	-0.02116
-2.882	-0.05997	-2.89124	-0.05707	-2.93324	-0.09732	-2.94115	-0.02431
-2.88035	-0.0597	-2.88955	-0.05704	-2.9349	-0.09792	-2.93949	-0.02613
-2.87865	-0.0598	-2.88786	-0.05685	-2.93658	-0.09786	-2.9378	-0.03481
-2.87697	-0.05979	-2.88618	-0.05686	-2.93824	-0.09769	-2.93613	-0.04207
-2.87531	-0.05999	-2.88447	-0.05676	-2.93975	-0.10141	-2.93448	-0.04231
-2.87367	-0.05998	-2.88282	-0.05667	-2.94126	-0.09839	-2.93279	-0.04127
-2.87199	-0.05983	-2.88113	-0.05682	-2.94293	-0.09832	-2.9311	-0.04226
-2.87033	-0.05987	-2.87946	-0.05683	-2.94463	-0.0986	-2.92943	-0.04156
-2.86865	-0.05977	-2.87777	-0.05673	-2.94631	-0.09813	-2.92776	-0.0442
-2.86697	-0.05963	-2.87607	-0.05673	-2.94798	-0.09863	-2.92607	-0.04551
-2.8653	-0.05968	-2.87441	-0.0555	-2.94966	-0.09875	-2.9244	-0.04645
-2.86365	-0.05971	-2.87272	-0.05636	-2.9513	-0.09833	-2.92273	-0.04623
-2.86199	-0.05953	-2.87107	-0.05662	-2.95299	-0.09878	-2.92104	-0.04675
-2.86031	-0.05953	-2.8694	-0.05656	-2.95468	-0.09891	-2.91936	-0.04745
-2.85869	-0.05947	-2.86773	-0.05654	-2.95634	-0.0985	-2.91768	-0.04721
-2.85699	-0.05943	-2.86606	-0.05651	-2.95803	-0.09904	-2.91599	-0.04729
-2.85533	-0.0596	-2.86435	-0.05658	-2.9597	-0.09903	-2.91433	-0.04753
-2.85368	-0.0598	-2.86265	-0.05649	-2.96135	-0.09869	-2.91264	-0.04738
-2.85199	-0.05967	-2.861	-0.05656	-2.96304	-0.09928	-2.91096	-0.04749
-2.85034	-0.05961	-2.85931	-0.05681	-2.96472	-0.09936	-2.90927	-0.0473
-2.84867	-0.05969	-2.85766	-0.05669	-2.9664	-0.09923	-2.90758	-0.04702
-2.84701	-0.05965	-2.85598	-0.05651	-2.9681	-0.09973	-2.9059	-0.04667
-2.84533	-0.05968	-2.8543	-0.05661	-2.96978	-0.09969	-2.90422	-0.04618
-2.84368	-0.05958	-2.8526	-0.05641	-2.97144	-0.09951	-2.90253	-0.0467
-2.84203	-0.05971	-2.85093	-0.05656	-2.9731	-0.09993	-2.90087	-0.04715
-2.84036	-0.05959	-2.84926	-0.05652	-2.97479	-0.09985	-2.89913	-0.04654
-2.8387	-0.05955	-2.84758	-0.05646	-2.97647	-0.09971	-2.89748	-0.04719
-2.83702	-0.05937	-2.84588	-0.05655	-2.97812	-0.10037	-2.89582	-0.04785
-2.83532	-0.05951	-2.8442	-0.05654	-2.97979	-0.10004	-2.89414	-0.04719
-2.83368	-0.05952	-2.84253	-0.05645	-2.98148	-0.10001	-2.89245	-0.04565
-2.83202	-0.05956	-2.84086	-0.05656	-2.98317	-0.10052	-2.89079	-0.04716
-2.83036	-0.05959	-2.83917	-0.05651	-2.98483	-0.10037	-2.88912	-0.04703
-2.82867	-0.05948	-2.83745	-0.05623	-2.98652	-0.10016	-2.8874	-0.04668
-2.82702	-0.05957	-2.83578	-0.05493	-2.98822	-0.10079	-2.88572	-0.04718
-2.82532	-0.05938	-2.83412	-0.05573	-2.98986	-0.10049	-2.88406	-0.04692
-2.82369	-0.05946	-2.83243	-0.05606	-2.99138	-0.10355	-2.88238	-0.04651
-2.82202	-0.05958	-2.83075	-0.05619	-2.99287	-0.10131	-2.88067	-0.04743
-2.82035	-0.05953	-2.82906	-0.05609	-2.99458	-0.10064	-2.87902	-0.04784
-2.81869	-0.05962	-2.82742	-0.05617	-2.99626	-0.10126	-2.87733	-0.04867
-2.81703	-0.05977	-2.82571	-0.05624	-2.99793	-0.1013	-2.87564	-0.0487
-2.81537	-0.05943	-2.82402	-0.05621	-2.99959	-0.10085	-2.87397	-0.04836
-2.8137	-0.0595	-2.82237	-0.05629	-3.00125	-0.10138	-2.87228	-0.04833
-2.81205	-0.05949	-2.82067	-0.05633	-3.00296	-0.10141	-2.87062	-0.04877
-2.81036	-0.05942	-2.81903	-0.05638	-3.00465	-0.10116	-2.86897	-0.0483
-2.80869	-0.0594	-2.81733	-0.05646	-3.00631	-0.10149	-2.8673	-0.04843
-2.80704	-0.05933	-2.81564	-0.05633	-3.008	-0.10151	-2.86558	-0.04884
-2.80535	-0.05915	-2.81396	-0.05635	-3.00967	-0.10149	-2.8639	-0.04834
-2.80369	-0.05949	-2.81227	-0.05621	-3.01134	-0.10211	-2.86225	-0.04846
-2.80203	-0.05951	-2.81061	-0.05649	-3.01301	-0.10187	-2.86058	-0.04868
-2.80036	-0.05951	-2.80893	-0.05631	-3.01469	-0.10179	-2.85888	-0.04815
-2.79869	-0.05963	-2.80722	-0.05641	-3.01636	-0.10249	-2.8572	-0.04799
-2.79704	-0.05973	-2.80555	-0.05662	-3.01804	-0.10247	-2.85552	-0.04835
-2.79539	-0.05946	-2.80388	-0.0565	-3.01971	-0.1023	-2.85387	-0.04613
-2.79373	-0.05954	-2.80219	-0.0565	-3.0214	-0.103	-2.85217	-0.04736
-2.79203	-0.05959	-2.80051	-0.05659	-3.02306	-0.10263	-2.85047	-0.0481
-2.79039	-0.05967	-2.79885	-0.05653	-3.02474	-0.10242	-2.84882	-0.04805
-2.78869	-0.05965	-2.79717	-0.05524	-3.02641	-0.1033	-2.84713	-0.04829
-2.78703	-0.05963	-2.79548	-0.0561	-3.0281	-0.10288	-2.84544	-0.04946
-2.78538	-0.0596	-2.7938	-0.05604	-3.02977	-0.10304	-2.84378	-0.04952
-2.78371	-0.05954	-2.79211	-0.05617	-3.03144	-0.10369	-2.84209	-0.04977
-2.78203	-0.05935	-2.79044	-0.05649	-3.03312	-0.10338	-2.8404	-0.04994
-2.78038	-0.05951	-2.78876	-0.05615	-3.0348	-0.10373	-2.83872	-0.04982
-2.77874	-0.05972	-2.78709	-0.05621	-3.03648	-0.10422	-2.83704	-0.0521
-2.77707	-0.05967	-2.7854	-0.05638	-3.03814	-0.10389	-2.83537	-0.05189
-2.77542	-0.0596	-2.78372	-0.05615	-3.03984	-0.10418	-2.83369	-0.05144
-2.77374	-0.05956	-2.78204	-0.05614	-3.04149	-0.106	-2.832	-0.0519
-2.77206	-0.05945	-2.78034	-0.05631	-3.04318	-0.10511	-2.83033	-0.05189
-2.77039	-0.05957	-2.7787	-0.05612	-3.04486	-0.10523	-2.82864	-0.05156
-2.76873	-0.05961	-2.77701	-0.05628	-3.04652	-0.10545	-2.82697	-0.05163
-2.76707	-0.0595	-2.77533	-0.05642	-3.0482	-0.1052	-2.82531	-0.05166
-2.76539	-0.05959	-2.77366	-0.0565	-3.04985	-0.10584	-2.82362	-0.05151
-2.76375	-0.05975	-2.77199	-0.05675	-3.05155	-0.10624	-2.82194	-0.05192
-2.76205	-0.05978	-2.7703	-0.05666	-3.05323	-0.10583	-2.82025	-0.0519
-2.76039	-0.05965	-2.76859	-0.05642	-3.05492	-0.1063	-2.81859	-0.05184
-2.75873	-0.05947	-2.7669	-0.05668	-3.05656	-0.10668	-2.81692	-0.05228
-2.75707	-0.05928	-2.76521	-0.05668	-3.05824	-0.1062	-2.81521	-0.05166
-2.7554	-0.0595	-2.76356	-0.05646	-3.0599	-0.107	-2.81356	-0.05033
-2.75373	-0.05948	-2.76188	-0.05655	-3.06161	-0.10718	-2.81187	-0.05128
-2.75209	-0.05914	-2.76019	-0.0565	-3.06327	-0.10687	-2.81019	-0.05117
-2.7504	-0.05913	-2.75852	-0.055	-3.06495	-0.10781	-2.80849	-0.05088
-2.74874	-0.05915	-2.75686	-0.05625	-3.06662	-0.10778	-2.80683	-0.05134
-2.74708	-0.05919	-2.7552	-0.05616	-3.06829	-0.1075	-2.80516	-0.05163
-2.7454	-0.0593	-2.75351	-0.05608	-3.06997	-0.10832	-2.80345	-0.05127
-2.74374	-0.05919	-2.75184	-0.05617	-3.07165	-0.10857	-2.80177	-0.05154
-2.74209	-0.05906	-2.75015	-0.05618	-3.07334	-0.10843	-2.80014	-0.05127
-2.74043	-0.05914	-2.74845	-0.05606	-3.07502	-0.10944	-2.79844	-0.05122
-2.73879	-0.059	-2.74678	-0.05635	-3.07666	-0.1093	-2.79677	-0.05135
-2.73709	-0.05915	-2.74512	-0.05624	-3.07835	-0.10921	-2.79505	-0.05116
-2.73544	-0.05911	-2.74343	-0.0561	-3.08005	-0.11036	-2.79337	-0.05121
-2.73376	-0.05878	-2.74176	-0.05634	-3.0817	-0.11598	-2.79169	-0.05146
-2.73208	-0.05872	-2.74007	-0.05598	-3.0834	-0.11054	-2.79002	-0.05077
-2.73038	-0.05892	-2.73839	-0.05606	-3.08507	-0.11166	-2.78833	-0.05099
-2.72873	-0.05875	-2.7367	-0.0561	-3.08675	-0.11226	-2.78667	-0.05062
-2.72707	-0.05897	-2.73505	-0.05589	-3.08839	-0.13825	-2.78493	-0.04983
-2.72542	-0.05908	-2.73334	-0.05579	-3.09009	-0.14933	-2.78327	-0.04983
-2.72375	-0.05888	-2.73163	-0.05626	-3.09177	-0.1561	-2.78157	-0.05015
-2.72212	-0.05923	-2.72996	-0.05633	-3.09346	-0.18466	-2.77989	-0.04976
-2.72044	-0.05911	-2.72828	-0.056	-3.09508	-0.30385	-2.77824	-0.05003
-2.71878	-0.05884	-2.72659	-0.05642	-3.09662	-0.38453	-2.77653	-0.05051
-2.71711	-0.05899	-2.72497	-0.05624	-3.0981	-0.47129	-2.77488	-0.04989
-2.71547	-0.05897	-2.72329	-0.0563	-3.09964	-0.66122	-2.77319	-0.04962
-2.71378	-0.05886	-2.7216	-0.05639	-3.10095	-0.8937	-2.77149	-0.05057
-2.71211	-0.05906	-2.71994	-0.05469	-3.10235	-1.29383	-2.7698	-0.05032
-2.71045	-0.05888	-2.71824	-0.0556	-3.10369	-1.66412	-2.76814	-0.05049
-2.70878	-0.05874	-2.71656	-0.0559	-3.10517	-2.24187	-2.76647	-0.05049
-2.70712	-0.05897	-2.71489	-0.05584	-3.10635	-2.83316	-2.76482	-0.04958
-2.70545	-0.05885	-2.71322	-0.05583	-3.10766	-3.77596	-2.76312	-0.04941
-2.70379	-0.05867	-2.71152	-0.05572	-3.10921	-4.84942	-2.76144	-0.04905
-2.70212	-0.05902	-2.70982	-0.05542	-3.1107	-6.35007	-2.75973	-0.04897
-2.70046	-0.05886	-2.70814	-0.05562	-3.11204	-7.55855	-2.75808	-0.04919
-2.69879	-0.05874	-2.70648	-0.05559	-3.11357	-9.08095	-2.75637	-0.04914
-2.6971	-0.05878	-2.70479	-0.05549	-3.11523	-10.6179	-2.75473	-0.04887
-2.69546	-0.05866	-2.70313	-0.05558	-3.11638	-12.0801	-2.75305	-0.04922
-2.69378	-0.05874	-2.70143	-0.05557	-3.11774	-13.7495	-2.75135	-0.04911
-2.69212	-0.05876	-2.69976	-0.05546	-3.11926	-15.2844	-2.74966	-0.04919
-2.69042	-0.05863	-2.69805	-0.0555	-3.12026	-16.4971	-2.74798	-0.04933
-2.68878	-0.05871	-2.6964	-0.05553			-2.74632	-0.04921
-2.68712	-0.05874	-2.6947	-0.05539			-2.74463	-0.04874
-2.68544	-0.0587	-2.69303	-0.05539			-2.74294	-0.049
-2.68378	-0.05879	-2.69138	-0.05558			-2.7413	-0.04885
-2.68214	-0.0587	-2.68967	-0.05539			-2.73961	-0.04894
-2.68045	-0.05847	-2.68798	-0.05547			-2.73795	-0.04844
-2.6788	-0.05871	-2.68633	-0.05542			-2.73627	-0.04776
-2.67711	-0.05868	-2.68464	-0.0551			-2.73461	-0.04831
-2.67547	-0.05857	-2.68296	-0.05503			-2.73295	-0.04819
-2.67378	-0.05854	-2.68129	-0.05411			-2.73123	-0.0475
-2.67215	-0.05854	-2.67961	-0.05471			-2.72956	-0.0473
-2.67046	-0.05832	-2.67793	-0.05509			-2.72787	-0.04647
-2.66877	-0.05842	-2.67626	-0.05515			-2.72619	-0.04595
-2.66711	-0.05806	-2.67455	-0.05513			-2.72452	-0.04638
-2.66543	-0.05788	-2.67288	-0.05534			-2.72285	-0.04688
-2.66377	-0.05823	-2.67118	-0.0553			-2.72116	-0.04631
-2.66211	-0.05804	-2.66953	-0.05515			-2.7195	-0.04666
-2.66046	-0.05807	-2.66783	-0.05537			-2.71781	-0.04696
-2.65876	-0.05816	-2.66613	-0.05476			-2.71614	-0.04657
-2.65712	-0.058	-2.66442	-0.05465			-2.71445	-0.04673
-2.65545	-0.05797	-2.66274	-0.05496			-2.71278	-0.04671
-2.65378	-0.05811	-2.66108	-0.05491			-2.71111	-0.04639
-2.65212	-0.05782	-2.65939	-0.0548			-2.7094	-0.04621
-2.65046	-0.05777	-2.6577	-0.05503			-2.7077	-0.0463
-2.6488	-0.05804	-2.65603	-0.05472			-2.70605	-0.04655
-2.64714	-0.05783	-2.65435	-0.05487			-2.70434	-0.04638
-2.64547	-0.05769	-2.65267	-0.05467			-2.70268	-0.04673
-2.6438	-0.05767	-2.651	-0.0546			-2.701	-0.04624
-2.64212	-0.05744	-2.64929	-0.05463			-2.69931	-0.04519
-2.64046	-0.05747	-2.64763	-0.05492			-2.69765	-0.04724
-2.63879	-0.05745	-2.64597	-0.05454			-2.69595	-0.04719
-2.63712	-0.05714	-2.64429	-0.05286			-2.69427	-0.04736
-2.63547	-0.05733	-2.6426	-0.05403			-2.6926	-0.04747
-2.63378	-0.05723	-2.64089	-0.05384			-2.69091	-0.04706
-2.63212	-0.05693	-2.63922	-0.0541			-2.68924	-0.04728
-2.63046	-0.05706	-2.63752	-0.05431			-2.68755	-0.04751
-2.62878	-0.05674	-2.63587	-0.05406			-2.68587	-0.04733
-2.62713	-0.05659	-2.63418	-0.05422			-2.6842	-0.04743
-2.62546	-0.05677	-2.63251	-0.05432			-2.68254	-0.04704
-2.62382	-0.0565	-2.6308	-0.05396			-2.68086	-0.0466
-2.62216	-0.05633	-2.62915	-0.05418			-2.67916	-0.04724
-2.62048	-0.05642	-2.62745	-0.05404			-2.67749	-0.04786
-2.61881	-0.05628	-2.62577	-0.05368			-2.67582	-0.04751
-2.61714	-0.05614	-2.62409	-0.05363			-2.67413	-0.04762
-2.61547	-0.05639	-2.62242	-0.0538			-2.67245	-0.04746
-2.6138	-0.05612	-2.62072	-0.05342			-2.67075	-0.04737
-2.61213	-0.05586	-2.61905	-0.0536			-2.66908	-0.04793
-2.61046	-0.05604	-2.61738	-0.05356			-2.66739	-0.04743
-2.60879	-0.05589	-2.61569	-0.05325			-2.66568	-0.04698
-2.60714	-0.05562	-2.61402	-0.05351			-2.66403	-0.04719
-2.60548	-0.05576	-2.61231	-0.05328			-2.66233	-0.04706
-2.60385	-0.05517	-2.61064	-0.05295			-2.66067	-0.04516
-2.60216	-0.0551	-2.60898	-0.05315			-2.65898	-0.04641
-2.60097	-0.05504	-2.6073	-0.05317			-2.65732	-0.04584
-2.60047	-0.05451	-2.60561	-0.05137			-2.65563	-0.0464
-2.60076	-0.05973	-2.60395	-0.05258			-2.65393	-0.04623
-2.60179	-0.06814	-2.60226	-0.05257			-2.65223	-0.0447
-2.60348	-0.07456	-2.60092	-0.05251			-2.65056	-0.04481
-2.60513	-0.07748	-2.60032	-0.04972			-2.64889	-0.04547
-2.60682	-0.07961	-2.60133	-0.06264			-2.64722	-0.0445
-2.60849	-0.08112	-2.60303	-0.0705			-2.64554	-0.04541
-2.61015	-0.08207	-2.60466	-0.07406			-2.64384	-0.04564
-2.61184	-0.08315	-2.60634	-0.07616			-2.64216	-0.04607
-2.61353	-0.08383	-2.60803	-0.07767			-2.64049	-0.04638
-2.61521	-0.08586	-2.60969	-0.07897			-2.63881	-0.0466
-2.61688	-0.08583	-2.61135	-0.07995			-2.63714	-0.04595
-2.61858	-0.08584	-2.61306	-0.08078			-2.63545	-0.04627
-2.62023	-0.08623	-2.61472	-0.08147			-2.63379	-0.04727
-2.62191	-0.08664	-2.61642	-0.0819			-2.6321	-0.04691
-2.6236	-0.0869	-2.61811	-0.08247			-2.63039	-0.04654
-2.62525	-0.08753	-2.61974	-0.08284			-2.62873	-0.04733
-2.62692	-0.08774	-2.62142	-0.08326			-2.62706	-0.04693
-2.62861	-0.08796	-2.62312	-0.0837			-2.62537	-0.04706
-2.63028	-0.08833	-2.62481	-0.08409			-2.62371	-0.04656
-2.63195	-0.08859	-2.62649	-0.0844			-2.62198	-0.04511
-2.63363	-0.0887	-2.62817	-0.08594			-2.62027	-0.04592
-2.63531	-0.08929	-2.62985	-0.08531			-2.61863	-0.04574
-2.63697	-0.08926	-2.6315	-0.08537			-2.61693	-0.04536
-2.63867	-0.08939	-2.63318	-0.08561			-2.61525	-0.04527
-2.64034	-0.08973	-2.63485	-0.08572			-2.61357	-0.04521
-2.64203	-0.08988	-2.63654	-0.08593			-2.6119	-0.04444
-2.64368	-0.09006	-2.63823	-0.08613			-2.6102	-0.04528
-2.64539	-0.09032	-2.63992	-0.08603			-2.6085	-0.04457
-2.64704	-0.09033	-2.64158	-0.08632			-2.60686	-0.04449
-2.64871	-0.09042	-2.64326	-0.08643			-2.60516	-0.04435
-2.65041	-0.09067	-2.64493	-0.08649			-2.6035	-0.04412
-2.65209	-0.09041	-2.6466	-0.08684			-2.60179	-0.04399
-2.65374	-0.09059	-2.64832	-0.08686			-2.6008	-0.04432
-2.65543	-0.09092	-2.64996	-0.087			-2.60064	-0.04487
-2.65709	-0.09092	-2.65166	-0.0871			-2.60166	-0.05493
-2.65878	-0.09099	-2.6533	-0.08715			-2.60335	-0.06223
-2.66047	-0.09123	-2.65498	-0.08717			-2.60502	-0.06566
-2.66215	-0.09112	-2.65668	-0.08749			-2.60669	-0.06735
-2.66345	-0.0939	-2.65834	-0.08739			-2.60841	-0.06896
-2.66514	-0.09201	-2.66002	-0.08743			-2.61006	-0.07048
-2.66684	-0.09154	-2.66171	-0.08782			-2.61173	-0.07142
-2.66852	-0.09204	-2.66336	-0.08776			-2.61341	-0.07288
-2.67023	-0.09161	-2.66505	-0.08774			-2.61508	-0.07432
-2.67189	-0.09143	-2.66673	-0.08803			-2.61677	-0.0747
-2.67356	-0.09171	-2.66841	-0.08843			-2.61845	-0.07499
-2.67521	-0.09153	-2.67014	-0.08822			-2.6201	-0.07536
-2.67692	-0.09165	-2.67177	-0.08855			-2.62178	-0.07548
-2.67859	-0.09198	-2.67346	-0.0884			-2.6235	-0.07649
-2.68028	-0.09184	-2.67511	-0.08863			-2.62514	-0.07727
-2.68194	-0.09203	-2.67679	-0.08869			-2.62683	-0.07727
-2.68362	-0.09237	-2.67828	-0.09076			-2.62852	-0.07806
-2.68529	-0.09221	-2.6798	-0.08951			-2.63017	-0.0788
-2.68696	-0.09249	-2.68148	-0.08937			-2.63185	-0.07863
-2.68864	-0.09282	-2.68318	-0.08895			-2.63352	-0.07875
-2.69032	-0.09256	-2.68483	-0.08922			-2.6352	-0.07867
-2.69198	-0.09257	-2.68652	-0.08921			-2.63687	-0.07875
-2.69372	-0.09272	-2.68817	-0.08906			-2.63856	-0.07905
-2.69536	-0.09268	-2.68986	-0.08933			-2.64022	-0.07917
-2.69704	-0.09296	-2.69154	-0.08936			-2.64191	-0.07868
-2.69871	-0.09335	-2.69322	-0.08925			-2.64358	-0.07877
-2.7004	-0.09302	-2.69488	-0.08959			-2.64526	-0.07896
-2.70206	-0.09322	-2.69655	-0.08949			-2.64693	-0.07922
-2.70373	-0.09346	-2.69822	-0.08939			-2.64861	-0.0801
-2.7054	-0.09324	-2.69993	-0.08964			-2.65031	-0.08015
-2.70708	-0.0935	-2.70158	-0.08967			-2.65197	-0.08015
-2.70876	-0.09363	-2.70325	-0.08964			-2.65365	-0.08055
-2.71043	-0.09338	-2.70496	-0.08982			-2.65532	-0.08047
-2.71181	-0.09655	-2.70661	-0.08964			-2.65702	-0.0832
-2.71345	-0.09416	-2.7083	-0.08969			-2.65868	-0.08362
-2.71516	-0.0937	-2.70999	-0.09019			-2.66037	-0.08349
-2.71681	-0.0939	-2.71168	-0.09			-2.66204	-0.08336
-2.71848	-0.09372	-2.71333	-0.0901			-2.66371	-0.0836
-2.72013	-0.09361	-2.71502	-0.09043			-2.66536	-0.08382
-2.72182	-0.09407	-2.71669	-0.09021			-2.66706	-0.08362
-2.72348	-0.09382	-2.71835	-0.09064			-2.66877	-0.08419
-2.72516	-0.09383	-2.72004	-0.09072			-2.67044	-0.08421
-2.72682	-0.09411	-2.7217	-0.09039			-2.67214	-0.08417
-2.72851	-0.09379	-2.72342	-0.09055			-2.67379	-0.08454
-2.7302	-0.09399	-2.72508	-0.0908			-2.6755	-0.08433
-2.73187	-0.09429	-2.72677	-0.09053			-2.67717	-0.08425
-2.73355	-0.09398	-2.72845	-0.09071			-2.67866	-0.0875
-2.73524	-0.09435	-2.72978	-0.09328			-2.68015	-0.08511
-2.7369	-0.09461	-2.73146	-0.0911			-2.68189	-0.08522
-2.73856	-0.09433	-2.73315	-0.09115			-2.68351	-0.08505
-2.74027	-0.09475	-2.7348	-0.09099			-2.68522	-0.08496
-2.74192	-0.09508	-2.73647	-0.09075			-2.68688	-0.08539
-2.7436	-0.09471	-2.73813	-0.09106			-2.68855	-0.08522
-2.74528	-0.09489	-2.73981	-0.09077			-2.69024	-0.08501
-2.74696	-0.09505	-2.74149	-0.0909			-2.6919	-0.08543
-2.74862	-0.09472	-2.74315	-0.09111			-2.69357	-0.08541
-2.75034	-0.0952	-2.74485	-0.09097			-2.69523	-0.08538
-2.75201	-0.0952	-2.74651	-0.09099			-2.69693	-0.08592
-2.75368	-0.09502	-2.74818	-0.09137			-2.69861	-0.08602
-2.75536	-0.09532	-2.74986	-0.09113			-2.70028	-0.08612
-2.75702	-0.09534	-2.75155	-0.09118			-2.702	-0.08655
-2.7587	-0.09519	-2.75321	-0.09163			-2.70369	-0.08633
-2.76038	-0.09561	-2.75488	-0.09154			-2.70534	-0.08627
-2.76208	-0.09555	-2.75657	-0.09167			-2.70702	-0.08653
-2.7634	-0.098	-2.75824	-0.09192			-2.7087	-0.08646
-2.76508	-0.09639	-2.75993	-0.09161			-2.71038	-0.08661
-2.76675	-0.0958	-2.7616	-0.09175			-2.71207	-0.08683
-2.76842	-0.09591	-2.76325	-0.09211			-2.71374	-0.08669
-2.7701	-0.09632	-2.76495	-0.09177			-2.71543	-0.08664
-2.77178	-0.09587	-2.76661	-0.09193			-2.71709	-0.08689
-2.7735	-0.09617	-2.76831	-0.09245			-2.71877	-0.08672
-2.77515	-0.09626	-2.76996	-0.09192			-2.72044	-0.0867
-2.77683	-0.09611	-2.77166	-0.09223			-2.72213	-0.08712
-2.77851	-0.09659	-2.77334	-0.0924			-2.7238	-0.08692
-2.78016	-0.09673	-2.77499	-0.09213			-2.72549	-0.08696
-2.78181	-0.09628	-2.77666	-0.09244			-2.72717	-0.08718
-2.78351	-0.09656	-2.77836	-0.09261			-2.7288	-0.08831
-2.78517	-0.0966	-2.78003	-0.09224			-2.73051	-0.08769
-2.78687	-0.09625	-2.78135	-0.09494			-2.73217	-0.0876
-2.78852	-0.09674	-2.78302	-0.09279			-2.73388	-0.08734
-2.79021	-0.09672	-2.78473	-0.09256			-2.73553	-0.0876
-2.79189	-0.09648	-2.78637	-0.09297			-2.73721	-0.08775
-2.79357	-0.09684	-2.78809	-0.09264			-2.73889	-0.08742
-2.79524	-0.09703	-2.78978	-0.09266			-2.74056	-0.08784
-2.79693	-0.09675	-2.79146	-0.09304			-2.74224	-0.08788
-2.79859	-0.09708	-2.79314	-0.09271			-2.74393	-0.08779
-2.80026	-0.0969	-2.79484	-0.09277			-2.74557	-0.08801
-2.80196	-0.09662	-2.79648	-0.09316			-2.74725	-0.08821
-2.80363	-0.09728	-2.79815	-0.09274			-2.7489	-0.08811
-2.8053	-0.09682	-2.79984	-0.09297			-2.75061	-0.08853
-2.80697	-0.09686	-2.80149	-0.09321			-2.75229	-0.08865
-2.80864	-0.0974	-2.8032	-0.09272			-2.75395	-0.08847
-2.81032	-0.09724	-2.80485	-0.0931			-2.75566	-0.0887
-2.81199	-0.09721	-2.80653	-0.0934			-2.75731	-0.08882
-2.81367	-0.0978	-2.80822	-0.09303			-2.759	-0.08845
-2.81535	-0.09761	-2.80991	-0.09335			-2.76065	-0.08872
-2.81703	-0.09906	-2.81158	-0.09349			-2.76234	-0.0887
-2.81872	-0.09849	-2.81324	-0.09328			-2.76403	-0.08857
-2.82038	-0.09796	-2.81494	-0.09367			-2.76567	-0.08888
-2.82204	-0.09798	-2.81661	-0.09382			-2.76738	-0.08882
-2.82373	-0.09833	-2.81829	-0.09357			-2.76904	-0.0888
-2.82541	-0.09806	-2.81996	-0.09394			-2.7707	-0.08908
-2.82709	-0.09821	-2.82164	-0.09406			-2.77241	-0.08902
-2.82876	-0.09841	-2.82331	-0.09372			-2.77408	-0.08904
-2.83042	-0.09787	-2.82495	-0.09423			-2.77575	-0.08943
-2.83211	-0.09814	-2.82663	-0.09426			-2.77742	-0.08924
-2.83379	-0.09841	-2.82831	-0.09392			-2.7791	-0.08935
-2.83547	-0.09805	-2.83001	-0.09445			-2.7806	-0.09196
-2.83715	-0.09827	-2.8315	-0.09609			-2.78213	-0.09012
-2.83883	-0.09869	-2.83302	-0.09517			-2.78377	-0.08985
-2.8405	-0.09837	-2.8347	-0.09498			-2.78546	-0.08992
-2.84219	-0.09898	-2.83638	-0.09457			-2.78713	-0.08965
-2.84385	-0.09885	-2.83807	-0.09478			-2.78882	-0.08989
-2.84553	-0.0983	-2.83973	-0.09514			-2.7905	-0.08967
-2.8472	-0.09891	-2.84141	-0.09472			-2.79218	-0.08958
-2.84888	-0.0991	-2.84309	-0.09493			-2.79384	-0.08993
-2.85056	-0.09865	-2.84474	-0.09512			-2.79551	-0.09009
-2.85223	-0.09917	-2.84642	-0.09483			-2.7972	-0.08985
-2.85392	-0.09924	-2.84811	-0.09522			-2.79887	-0.0902
-2.85557	-0.09885	-2.84977	-0.09553			-2.80056	-0.09008
-2.85722	-0.09933	-2.85147	-0.095			-2.80222	-0.08987
-2.85889	-0.09915	-2.85315	-0.09542			-2.8039	-0.09022
-2.86056	-0.09887	-2.8548	-0.09544			-2.80558	-0.09025
-2.86224	-0.09957	-2.85648	-0.09505			-2.80725	-0.0903
-2.86391	-0.09944	-2.85817	-0.09558			-2.80894	-0.09037
-2.86558	-0.09919	-2.85984	-0.09549			-2.81061	-0.09058
-2.86711	-0.0998	-2.86151	-0.09519			-2.81229	-0.09058
-2.86863	-0.10065	-2.86319	-0.09569			-2.81395	-0.09082
-2.87029	-0.10007	-2.86486	-0.09568			-2.81563	-0.09077
-2.87194	-0.1003	-2.86655	-0.09532			-2.81732	-0.09088
-2.87366	-0.09953	-2.86821	-0.09585			-2.81899	-0.09127
-2.87532	-0.09995	-2.86992	-0.09581			-2.82065	-0.09105
-2.87697	-0.1003	-2.87157	-0.09565			-2.82233	-0.09088
-2.87868	-0.09983	-2.87323	-0.0964			-2.824	-0.09132
-2.88037	-0.10067	-2.8749	-0.09597			-2.82568	-0.09116
-2.88202	-0.10039	-2.87661	-0.09585			-2.82735	-0.09139
-2.8837	-0.10001	-2.87829	-0.09656			-2.82903	-0.09148
-2.88537	-0.10046	-2.87996	-0.09631			-2.8307	-0.09159
-2.88704	-0.10053	-2.88164	-0.09642			-2.83221	-0.0944
-2.88873	-0.10015	-2.88312	-0.09937			-2.83375	-0.09252
-2.89044	-0.10067	-2.88465	-0.09761			-2.8354	-0.09193
-2.89213	-0.10082	-2.88632	-0.09729			-2.83707	-0.0922
-2.8938	-0.10036	-2.88802	-0.09725			-2.83878	-0.09274
-2.89547	-0.10083	-2.88967	-0.09687			-2.84046	-0.09226
-2.89716	-0.10057	-2.89135	-0.09707			-2.84213	-0.09243
-2.89881	-0.1003	-2.89302	-0.09729			-2.8438	-0.09244
-2.90049	-0.10125	-2.8947	-0.09691			-2.84547	-0.09233
-2.90215	-0.10091	-2.89638	-0.09728			-2.84713	-0.09262
-2.90384	-0.10088	-2.89805	-0.09732			-2.8488	-0.0927
-2.90552	-0.10139	-2.89971	-0.09701			-2.8505	-0.09259
-2.90718	-0.1013	-2.90142	-0.09761			-2.85218	-0.09298
-2.90887	-0.10136	-2.90307	-0.09767			-2.85385	-0.09296
-2.91053	-0.10192	-2.90474	-0.09744			-2.85553	-0.09275
-2.91223	-0.10159	-2.90643	-0.09802			-2.8572	-0.09317
-2.9139	-0.10153	-2.90809	-0.09776			-2.85886	-0.09292
-2.91556	-0.10227	-2.90977	-0.09751			-2.86052	-0.0929
-2.91726	-0.10169	-2.91144	-0.09785			-2.86223	-0.09338
-2.91891	-0.10174	-2.91311	-0.09767			-2.86389	-0.09335
-2.92061	-0.10369	-2.91482	-0.09738			-2.86558	-0.0931
-2.92229	-0.10229	-2.91648	-0.09803			-2.86722	-0.0935
-2.92396	-0.10228	-2.91816	-0.09775			-2.86892	-0.09345
-2.92565	-0.1026	-2.91984	-0.09772			-2.87061	-0.09363
-2.92732	-0.10198	-2.92153	-0.09842			-2.87228	-0.09372
-2.92897	-0.1023	-2.9232	-0.09815			-2.87395	-0.0936
-2.93065	-0.10276	-2.92486	-0.09821			-2.87564	-0.09351
-2.93234	-0.10224	-2.92654	-0.09874			-2.87729	-0.09399
-2.93401	-0.10274	-2.92822	-0.09849			-2.87898	-0.09354
-2.93569	-0.10297	-2.92992	-0.09835			-2.88067	-0.09379
-2.93735	-0.10247	-2.93155	-0.099			-2.88234	-0.09389
-2.93901	-0.10292	-2.93326	-0.09842			-2.88404	-0.09406
-2.94069	-0.1033	-2.93477	-0.102			-2.88567	-0.09497
-2.94238	-0.10272	-2.93623	-0.09972			-2.88739	-0.09455
-2.94404	-0.10338	-2.93791	-0.09892			-2.88905	-0.09461
-2.94571	-0.10344	-2.93962	-0.0994			-2.89071	-0.09439
-2.9474	-0.10291	-2.94129	-0.09934			-2.89241	-0.09469
-2.94907	-0.10402	-2.94297	-0.09914			-2.89411	-0.09422
-2.95074	-0.10377	-2.94463	-0.0997			-2.89577	-0.09439
-2.95239	-0.10315	-2.94631	-0.0995			-2.89744	-0.09449
-2.95407	-0.10391	-2.94801	-0.09919			-2.89909	-0.09432
-2.95574	-0.10404	-2.94968	-0.09999			-2.90079	-0.09455
-2.9574	-0.10377	-2.95136	-0.09959			-2.90246	-0.09484
-2.95913	-0.10469	-2.95302	-0.09951			-2.90409	-0.09445
-2.96081	-0.10443	-2.95471	-0.10025			-2.90577	-0.09487
-2.96249	-0.10408	-2.95635	-0.10002			-2.90744	-0.09495
-2.96415	-0.10504	-2.95804	-0.10003			-2.90909	-0.09462
-2.96583	-0.1047	-2.95973	-0.10076			-2.9108	-0.09506
-2.96753	-0.10461	-2.96139	-0.10049			-2.91247	-0.09525
-2.96921	-0.10533	-2.96304	-0.10054			-2.91413	-0.09504
-2.97087	-0.10523	-2.96475	-0.10113			-2.91583	-0.09559
-2.97253	-0.10598	-2.96644	-0.10086			-2.91749	-0.09529
-2.97422	-0.10609	-2.96813	-0.10075			-2.91914	-0.09518
-2.97591	-0.10551	-2.96978	-0.10126			-2.92084	-0.09553
-2.97756	-0.10552	-2.97146	-0.10083			-2.92254	-0.09568
-2.97924	-0.10602	-2.97313	-0.10099			-2.92425	-0.09544
-2.98092	-0.10562	-2.97481	-0.10141			-2.92592	-0.09579
-2.98256	-0.10571	-2.97648	-0.10104			-2.92759	-0.09559
-2.98425	-0.10642	-2.97816	-0.10118			-2.92924	-0.09536
-2.98597	-0.10588	-2.97982	-0.10179			-2.93095	-0.09561
-2.98763	-0.10617	-2.98152	-0.10107			-2.93261	-0.09555
-2.98931	-0.10678	-2.98319	-0.10146			-2.93427	-0.09553
-2.99098	-0.10618	-2.98485	-0.10165			-2.93596	-0.09583
-2.99265	-0.10663	-2.98586	-0.1041			-2.93762	-0.09703
-2.99433	-0.10698	-2.9862	-0.10479			-2.93932	-0.09646
-2.99599	-0.10638	-2.98756	-0.10287			-2.94096	-0.0964
-2.99765	-0.10694	-2.98923	-0.10197			-2.94265	-0.09612
-2.99932	-0.1073	-2.99092	-0.10216			-2.94433	-0.09641
-3.00098	-0.10679	-2.99261	-0.10258			-2.94602	-0.09658
-3.00265	-0.10761	-2.99426	-0.10217			-2.94768	-0.0962
-3.00435	-0.10766	-2.99594	-0.10251			-2.94937	-0.09627
-3.00603	-0.10728	-2.99763	-0.103			-2.95102	-0.09664
-3.00771	-0.10804	-2.9993	-0.10231			-2.9527	-0.09639
-3.00941	-0.10842	-3.00095	-0.10277			-2.95439	-0.09662
-3.01108	-0.10785	-3.00261	-0.1033			-2.95603	-0.09694
-3.01277	-0.10895	-3.0043	-0.10282			-2.95773	-0.0967
-3.01446	-0.10881	-3.00596	-0.10333			-2.95941	-0.09681
-3.01612	-0.10835	-3.00765	-0.10355			-2.9611	-0.09697
-3.0178	-0.10925	-3.00932	-0.10344			-2.96276	-0.09671
-3.01949	-0.10915	-3.01102	-0.10412			-2.96445	-0.09716
-3.02116	-0.1089	-3.01269	-0.10408			-2.96612	-0.09754
-3.02284	-0.11122	-3.01437	-0.10353			-2.96778	-0.0974
-3.02451	-0.11033	-3.01602	-0.10431			-2.96951	-0.09771
-3.02618	-0.10982	-3.01769	-0.10442			-2.97117	-0.09778
-3.02786	-0.11098	-3.01938	-0.10441			-2.97283	-0.09757
-3.02956	-0.11035	-3.02104	-0.10461			-2.97451	-0.09801
-3.0312	-0.11026	-3.02272	-0.10451			-2.97619	-0.09808
-3.03288	-0.11109	-3.02439	-0.10424			-2.97783	-0.09771
-3.03456	-0.11066	-3.02609	-0.10527			-2.97953	-0.09823
-3.03625	-0.11076	-3.02775	-0.10491			-2.98119	-0.09833
-3.0379	-0.11183	-3.02945	-0.10478			-2.98287	-0.09803
-3.03958	-0.11113	-3.03109	-0.10585			-2.98454	-0.09832
-3.04126	-0.11153	-3.0328	-0.1058			-2.98622	-0.09842
-3.04291	-0.11235	-3.03448	-0.10651			-2.98789	-0.09949
-3.04459	-0.11167	-3.03614	-0.10661			-2.98956	-0.09944
-3.04628	-0.11228	-3.03781	-0.10647			-2.99124	-0.09916
-3.04796	-0.1129	-3.03949	-0.10632			-2.99291	-0.09878
-3.04964	-0.11227	-3.04117	-0.1069			-2.99459	-0.09916
-3.05133	-0.11306	-3.04286	-0.10649			-2.99626	-0.0991
-3.053	-0.11381	-3.04451	-0.10647			-2.99795	-0.09914
-3.05468	-0.11285	-3.04618	-0.10736			-2.99962	-0.09962
-3.05636	-0.11368	-3.04788	-0.10707			-3.00129	-0.09948
-3.05802	-0.11437	-3.04956	-0.1074			-3.00299	-0.09952
-3.05969	-0.11379	-3.05124	-0.10797			-3.00465	-0.10014
-3.06137	-0.11477	-3.05292	-0.10749			-3.00633	-0.09993
-3.06303	-0.11518	-3.05459	-0.10789			-3.00805	-0.10003
-3.06472	-0.11466	-3.05626	-0.10869			-3.00971	-0.10068
-3.06643	-0.1182	-3.05792	-0.10812			-3.01139	-0.10028
-3.06809	-0.12193	-3.05961	-0.10881			-3.01305	-0.10061
-3.06978	-0.12198	-3.06129	-0.10911			-3.01474	-0.10105
-3.07143	-0.12374	-3.06294	-0.10887			-3.01638	-0.10087
-3.07312	-0.12504	-3.06461	-0.10963			-3.01806	-0.10113
-3.0748	-0.12723	-3.06632	-0.10986			-3.01976	-0.10147
-3.07648	-0.13117	-3.06797	-0.10934			-3.02142	-0.10121
-3.07816	-0.13371	-3.06963	-0.1103			-3.02311	-0.1015
-3.07983	-0.13578	-3.07131	-0.11065			-3.02478	-0.10184
-3.08149	-0.13987	-3.07302	-0.11039			-3.02646	-0.10149
-3.08317	-0.14247	-3.07473	-0.11126			-3.02815	-0.10196
-3.08484	-0.14533	-3.0764	-0.11167			-3.0298	-0.10229
-3.08651	-0.14951	-3.07806	-0.11117			-3.0315	-0.10213
-3.08821	-0.15215	-3.07974	-0.1121			-3.03315	-0.10247
-3.08984	-0.15546	-3.0814	-0.11279			-3.03483	-0.10264
-3.09156	-0.16268	-3.08309	-0.11358			-3.0365	-0.10229
-3.09323	-0.17461	-3.08478	-0.11392			-3.03818	-0.10274
-3.09486	-0.19561	-3.08646	-0.114			-3.03969	-0.10542
-3.09657	-0.25534	-3.08813	-0.11365			-3.04118	-0.10366
-3.09823	-0.36474	-3.08979	-0.11517			-3.04287	-0.10396
-3.09973	-0.52313	-3.09148	-0.11849			-3.04456	-0.10375
-3.10058	-0.60908	-3.09312	-0.15636			-3.04622	-0.1038
		-3.09481	-0.18991			-3.04791	-0.10436
		-3.09649	-0.22112			-3.04958	-0.10403
		-3.09816	-0.30711			-3.05126	-0.10429
		-3.09982	-0.4535			-3.05297	-0.10495
		-3.10135	-0.67912			-3.05462	-0.10467
		-3.10268	-0.91495			-3.05628	-0.10497
		-3.10401	-1.26127			-3.05796	-0.10535
		-3.10537	-1.69627			-3.05963	-0.1049
		-3.10686	-2.46701			-3.06131	-0.1052
		-3.10855	-3.51496			-3.063	-0.10566
		-3.10986	-4.61912			-3.06466	-0.10526
		-3.11056	-5.047			-3.06634	-0.10568
		-3.11045	-5.68686			-3.06801	-0.10616
		-3.10944	-6.52368			-3.06971	-0.10607
		-3.10774	-7.66525			-3.07137	-0.10674
		-3.10602	-8.51043			-3.07305	-0.10714
		-3.10434	-9.34729			-3.07473	-0.10707
						-3.0764	-0.11637
						-3.07792	-0.12669
						-3.0794	-0.12894
						-3.08112	-0.17033
						-3.08278	-0.20927
						-3.08445	-0.24235
						-3.0858	-0.30395
						-3.08746	-0.38508
						-3.08916	-0.52976
						-3.09082	-0.69615
						-3.09248	-0.78954
						-3.09401	-0.91464
						-3.09548	-1.1454
						-3.09684	-1.41585
						-3.09817	-1.70575
						-3.09985	-2.02922
						-3.10153	-2.65519
						-3.10268	-3.39941
						-3.10383	-4.14773
						-3.1052	-4.9314
						-3.10671	-5.86321
						-3.10821	-7.17685
						-3.10974	-8.64775
						-3.11124	-10.1093
						-3.11273	-11.8079
						-3.11407	-13.4281
						-3.11542	-14.6414
						-3.11676	-16.6283
						-3.11829	-18.3208
						-3.11995	-20.0468
						-3.1213	-21.5132
						-3.12266	-23.2115
						-3.12399	-25.2267
						-3.12552	-26.7379
						-3.12701	-28.8865
						-3.12851	-30.0399
						-3.12985	-32.1373
						-3.13117	-33.4731
						-3.13269	-35.1716
						-3.13419	-37.257
						-3.1354	-37.9455
						-3.13689	-40.1976
						-3.13838	-40.8684
						-3.13975	-43.6051
						-3.14112	-44.0787
						-3.1428	-46.1912
						-3.14446	-48.1765
						-3.14617	-49.3593
						-3.14767	-51.8427
						-3.14918	-52.684
						-3.15034	-54.4174
						-3.15184	-56.2104
						-3.15354	-57.2488
						-3.15503	-60.1085
						-3.15654	-60.8007
						-3.15804	-63.0534
						-3.15942	-64.5916
						-3.16016	-66.2636

## Sheet: Fig. 3b
Ewe = -3.14 V		Ewe = -3.16 V		Ewe = -3.20 V		Ewe = -3.26 V
E	j	E	j	E	j	E	j
(V vs. SHE)	(mA cm-2)	(V vs. SHE)	(mA cm-2)	(V vs. SHE)	(mA cm-2)	(V vs. SHE)	(mA cm-2)
-2.60167	-0.05873	-2.60059	-0.05382	-2.60139	-0.05089	-2.60155	0.06018
-2.60335	-0.06602	-2.60159	-0.0616	-2.60307	-0.05957	-2.60324	0.04873
-2.60504	-0.07025	-2.6033	-0.06968	-2.60473	-0.06438	-2.60492	0.0396
-2.60671	-0.073	-2.60495	-0.07296	-2.60641	-0.06774	-2.60659	0.03248
-2.60841	-0.07527	-2.60663	-0.0756	-2.60811	-0.0699	-2.60827	0.02693
-2.61004	-0.07698	-2.6083	-0.07736	-2.60975	-0.0714	-2.60993	0.02251
-2.61172	-0.07844	-2.60995	-0.07903	-2.61143	-0.07308	-2.61159	0.0183
-2.6134	-0.07969	-2.6116	-0.08061	-2.61311	-0.07456	-2.61325	0.01663
-2.61505	-0.08079	-2.6133	-0.08188	-2.6148	-0.07555	-2.61477	0.01022
-2.61673	-0.08177	-2.61502	-0.08329	-2.61646	-0.07703	-2.61627	0.00807
-2.61844	-0.08286	-2.61667	-0.08409	-2.61817	-0.07776	-2.61796	0.00615
-2.6201	-0.08375	-2.61839	-0.08497	-2.61983	-0.07834	-2.61963	0.00243
-2.62179	-0.08432	-2.62004	-0.08585	-2.62149	-0.07976	-2.62131	0.00126
-2.62347	-0.08515	-2.62169	-0.0863	-2.62315	-0.08036	-2.62299	-0.00136
-2.62516	-0.08587	-2.62341	-0.08714	-2.62485	-0.08115	-2.6247	-0.00338
-2.62684	-0.08637	-2.62507	-0.08778	-2.62653	-0.08255	-2.62635	-0.00621
-2.62849	-0.08824	-2.62677	-0.08819	-2.6282	-0.08294	-2.62799	-0.00916
-2.63016	-0.08831	-2.62843	-0.08885	-2.62988	-0.08321	-2.62967	-0.01012
-2.63185	-0.08819	-2.63009	-0.08924	-2.63155	-0.08345	-2.63137	-0.01222
-2.63349	-0.08885	-2.63174	-0.08958	-2.63323	-0.08388	-2.63303	-0.01491
-2.63522	-0.08932	-2.63343	-0.09024	-2.6349	-0.08426	-2.6347	-0.01851
-2.63688	-0.08953	-2.63516	-0.09063	-2.63658	-0.08467	-2.63641	-0.0206
-2.63856	-0.09025	-2.63664	-0.09262	-2.63827	-0.08505	-2.63808	-0.02273
-2.64024	-0.09071	-2.63814	-0.09243	-2.63992	-0.08535	-2.63973	-0.02518
-2.6419	-0.09103	-2.63984	-0.09224	-2.64161	-0.08575	-2.6414	-0.02551
-2.64359	-0.09148	-2.64151	-0.09235	-2.64329	-0.08628	-2.6431	-0.02726
-2.64526	-0.09182	-2.64317	-0.09271	-2.64494	-0.08654	-2.64475	-0.02843
-2.64692	-0.09211	-2.64486	-0.09308	-2.64664	-0.08675	-2.64646	-0.03028
-2.6486	-0.09251	-2.64653	-0.09358	-2.64831	-0.08711	-2.64812	-0.03173
-2.65028	-0.09263	-2.6482	-0.09385	-2.64998	-0.08757	-2.64979	-0.03344
-2.65195	-0.09297	-2.64987	-0.09399	-2.65168	-0.08763	-2.6515	-0.03478
-2.6536	-0.09349	-2.65155	-0.09441	-2.65333	-0.08791	-2.65315	-0.03684
-2.6553	-0.0937	-2.65322	-0.09473	-2.65501	-0.08827	-2.65481	-0.03774
-2.657	-0.09414	-2.65491	-0.09479	-2.65668	-0.08857	-2.6565	-0.03904
-2.65866	-0.09442	-2.65658	-0.09528	-2.65831	-0.08873	-2.65819	-0.04028
-2.66034	-0.09456	-2.65829	-0.0954	-2.66003	-0.08919	-2.65987	-0.04186
-2.66204	-0.09496	-2.65993	-0.09564	-2.66172	-0.08946	-2.66154	-0.04275
-2.66364	-0.09526	-2.66162	-0.096	-2.66336	-0.08987	-2.66322	-0.04339
-2.66533	-0.09527	-2.66326	-0.09672	-2.66504	-0.09014	-2.66489	-0.04401
-2.66704	-0.09597	-2.66496	-0.09649	-2.66675	-0.09018	-2.66656	-0.04475
-2.66876	-0.09615	-2.66664	-0.09671	-2.66843	-0.09077	-2.66827	-0.04668
-2.67043	-0.09632	-2.66834	-0.0972	-2.67011	-0.09091	-2.66991	-0.04774
-2.67209	-0.09664	-2.67002	-0.09727	-2.67178	-0.09111	-2.67163	-0.04924
-2.67377	-0.09818	-2.67172	-0.09761	-2.67327	-0.09339	-2.67334	-0.05007
-2.67546	-0.09756	-2.67337	-0.09759	-2.6748	-0.09202	-2.67502	-0.05152
-2.67715	-0.09766	-2.67502	-0.09789	-2.67646	-0.09198	-2.6767	-0.05227
-2.67882	-0.09796	-2.67671	-0.09827	-2.67816	-0.09223	-2.67835	-0.05253
-2.68051	-0.09802	-2.67837	-0.0985	-2.67985	-0.0925	-2.68004	-0.05314
-2.68218	-0.09838	-2.68005	-0.09874	-2.68151	-0.0926	-2.68172	-0.05431
-2.68385	-0.09872	-2.68174	-0.09914	-2.68318	-0.0927	-2.68338	-0.05488
-2.68551	-0.09871	-2.68339	-0.09921	-2.68484	-0.09289	-2.68507	-0.05522
-2.68718	-0.09911	-2.68505	-0.10049	-2.68653	-0.09334	-2.68675	-0.05569
-2.68885	-0.09956	-2.68674	-0.10024	-2.6882	-0.09376	-2.68844	-0.05596
-2.69054	-0.09963	-2.68844	-0.10011	-2.68988	-0.09382	-2.69011	-0.05756
-2.69223	-0.10006	-2.6901	-0.10037	-2.69157	-0.09394	-2.69177	-0.05857
-2.69393	-0.10014	-2.6918	-0.10061	-2.69322	-0.09406	-2.69347	-0.05955
-2.69558	-0.10017	-2.69346	-0.10063	-2.6949	-0.09431	-2.69512	-0.06024
-2.69724	-0.10062	-2.69514	-0.1007	-2.69658	-0.09472	-2.69678	-0.06072
-2.69893	-0.10088	-2.69681	-0.10104	-2.69825	-0.09483	-2.69848	-0.06124
-2.70061	-0.10101	-2.69847	-0.10108	-2.69993	-0.09502	-2.70016	-0.06225
-2.70229	-0.10141	-2.70015	-0.1013	-2.7016	-0.09515	-2.70181	-0.06344
-2.70398	-0.10156	-2.70185	-0.10162	-2.70326	-0.09519	-2.70352	-0.065
-2.70568	-0.10159	-2.70356	-0.10165	-2.70496	-0.09529	-2.70517	-0.0659
-2.70731	-0.10198	-2.70519	-0.10208	-2.70664	-0.09545	-2.70686	-0.06633
-2.70899	-0.10216	-2.70686	-0.10228	-2.70834	-0.09571	-2.70853	-0.06668
-2.71067	-0.10244	-2.70856	-0.10226	-2.71003	-0.09578	-2.71021	-0.067
-2.71237	-0.10261	-2.71023	-0.1028	-2.71172	-0.09615	-2.71191	-0.06801
-2.71402	-0.10277	-2.71193	-0.10297	-2.7134	-0.09621	-2.7134	-0.06858
-2.71568	-0.10301	-2.71359	-0.10306	-2.71508	-0.09623	-2.71491	-0.07
-2.71737	-0.10312	-2.71528	-0.10335	-2.71676	-0.09648	-2.71658	-0.0698
-2.71906	-0.10318	-2.71696	-0.10362	-2.71841	-0.09684	-2.71828	-0.07041
-2.72074	-0.10347	-2.71862	-0.10358	-2.72008	-0.09695	-2.71994	-0.07095
-2.72207	-0.10576	-2.7203	-0.10397	-2.72175	-0.09828	-2.72164	-0.07147
-2.72375	-0.10411	-2.72195	-0.1042	-2.72342	-0.09803	-2.72331	-0.0722
-2.72544	-0.10421	-2.72363	-0.10414	-2.72514	-0.09787	-2.72499	-0.07277
-2.72711	-0.10431	-2.72534	-0.10459	-2.72678	-0.09788	-2.72665	-0.07341
-2.72878	-0.10447	-2.72701	-0.10468	-2.72844	-0.09797	-2.72834	-0.07396
-2.73046	-0.10522	-2.72868	-0.1047	-2.73015	-0.09805	-2.73	-0.07428
-2.73208	-0.10514	-2.73036	-0.10505	-2.73183	-0.09836	-2.73169	-0.07496
-2.73378	-0.10519	-2.73203	-0.10532	-2.7335	-0.09838	-2.73333	-0.07527
-2.73544	-0.10556	-2.7337	-0.10648	-2.73518	-0.09839	-2.73506	-0.07587
-2.7371	-0.10572	-2.7354	-0.10593	-2.73685	-0.09858	-2.73672	-0.07617
-2.73882	-0.10573	-2.73704	-0.10595	-2.73853	-0.09879	-2.73839	-0.07654
-2.74048	-0.10621	-2.73872	-0.10579	-2.74021	-0.09904	-2.74007	-0.07711
-2.74214	-0.10634	-2.7404	-0.10629	-2.74187	-0.09922	-2.74174	-0.07737
-2.74384	-0.10655	-2.74204	-0.10636	-2.74355	-0.09941	-2.74338	-0.07778
-2.74549	-0.10697	-2.74375	-0.10632	-2.74523	-0.09935	-2.74507	-0.07763
-2.74716	-0.10709	-2.74541	-0.1068	-2.74687	-0.09953	-2.74676	-0.07794
-2.74885	-0.10707	-2.74708	-0.10677	-2.74857	-0.09964	-2.74842	-0.07899
-2.75051	-0.10743	-2.74874	-0.107	-2.75023	-0.09987	-2.75009	-0.07908
-2.7522	-0.10761	-2.75042	-0.10745	-2.75191	-0.10025	-2.75179	-0.0796
-2.7539	-0.10791	-2.7521	-0.10749	-2.75356	-0.10062	-2.75345	-0.08033
-2.7556	-0.10814	-2.7538	-0.10765	-2.75528	-0.10063	-2.75514	-0.08073
-2.75727	-0.10813	-2.75549	-0.10794	-2.75696	-0.10084	-2.75681	-0.0809
-2.7589	-0.1081	-2.75714	-0.10798	-2.75861	-0.10105	-2.75848	-0.08132
-2.76061	-0.10851	-2.75882	-0.10827	-2.76028	-0.10114	-2.76016	-0.08266
-2.7623	-0.10865	-2.7605	-0.10865	-2.762	-0.10142	-2.76183	-0.08268
-2.76396	-0.10875	-2.76216	-0.1086	-2.76367	-0.10155	-2.76352	-0.08346
-2.76563	-0.10907	-2.76384	-0.10868	-2.76533	-0.1015	-2.76518	-0.08353
-2.76729	-0.10907	-2.76554	-0.10904	-2.76699	-0.10176	-2.76685	-0.08415
-2.76896	-0.10919	-2.76721	-0.10894	-2.76866	-0.1017	-2.76851	-0.08435
-2.77047	-0.11191	-2.76886	-0.10916	-2.77035	-0.10284	-2.77019	-0.08503
-2.772	-0.11027	-2.77056	-0.10954	-2.77203	-0.10245	-2.77188	-0.0857
-2.7737	-0.11037	-2.77223	-0.10935	-2.7737	-0.10225	-2.77358	-0.08601
-2.77535	-0.11044	-2.7739	-0.10961	-2.77538	-0.10228	-2.77523	-0.08604
-2.77702	-0.11042	-2.77557	-0.10977	-2.77706	-0.10265	-2.77689	-0.08643
-2.7787	-0.11079	-2.77723	-0.10984	-2.77874	-0.10254	-2.77858	-0.08666
-2.78036	-0.11095	-2.77895	-0.11001	-2.7804	-0.10268	-2.78025	-0.08728
-2.78202	-0.1112	-2.78059	-0.11028	-2.78206	-0.1027	-2.78192	-0.08742
-2.78373	-0.11152	-2.78227	-0.11036	-2.78374	-0.10271	-2.78362	-0.08771
-2.7854	-0.11181	-2.78395	-0.11176	-2.78539	-0.10317	-2.78527	-0.08793
-2.78708	-0.11177	-2.78563	-0.11137	-2.78709	-0.10336	-2.78695	-0.08787
-2.78874	-0.11205	-2.7873	-0.11096	-2.78877	-0.10347	-2.78863	-0.0885
-2.79041	-0.11218	-2.78899	-0.11132	-2.79041	-0.10367	-2.7903	-0.08893
-2.79213	-0.11216	-2.79067	-0.11146	-2.79211	-0.10388	-2.792	-0.08939
-2.7938	-0.11248	-2.79233	-0.11136	-2.7938	-0.10382	-2.79364	-0.08997
-2.79547	-0.1127	-2.79403	-0.11178	-2.79546	-0.10423	-2.79534	-0.09002
-2.79714	-0.1127	-2.7957	-0.112	-2.79715	-0.10433	-2.79703	-0.09035
-2.79883	-0.11293	-2.79738	-0.11194	-2.79886	-0.10435	-2.79869	-0.09061
-2.80051	-0.11307	-2.79907	-0.11226	-2.80052	-0.10459	-2.80036	-0.09109
-2.80216	-0.11309	-2.80072	-0.11232	-2.80218	-0.1048	-2.80202	-0.09135
-2.80385	-0.11351	-2.8024	-0.11234	-2.80386	-0.10488	-2.80374	-0.09166
-2.80551	-0.11346	-2.80406	-0.11291	-2.80554	-0.10512	-2.8054	-0.09233
-2.80718	-0.11376	-2.80575	-0.11272	-2.80722	-0.10539	-2.80707	-0.09301
-2.80886	-0.114	-2.80743	-0.11275	-2.80889	-0.10536	-2.80876	-0.09281
-2.81057	-0.11402	-2.80911	-0.11303	-2.81058	-0.10567	-2.81044	-0.09293
-2.81222	-0.1142	-2.81079	-0.11319	-2.81222	-0.10563	-2.81212	-0.09305
-2.8139	-0.11451	-2.81246	-0.11318	-2.81391	-0.10561	-2.81378	-0.09362
-2.81556	-0.11448	-2.81414	-0.11371	-2.81556	-0.10563	-2.81548	-0.09403
-2.81725	-0.11472	-2.81579	-0.11365	-2.81724	-0.10584	-2.81714	-0.09429
-2.81875	-0.11648	-2.81746	-0.11389	-2.81892	-0.10576	-2.81883	-0.09446
-2.82026	-0.11584	-2.81915	-0.11413	-2.82058	-0.10629	-2.82051	-0.09474
-2.82193	-0.11578	-2.82082	-0.1143	-2.82192	-0.10827	-2.82218	-0.09511
-2.82357	-0.11584	-2.82247	-0.11431	-2.8236	-0.10713	-2.82383	-0.09511
-2.82525	-0.11551	-2.82414	-0.11457	-2.82531	-0.10741	-2.82547	-0.09532
-2.82693	-0.11592	-2.82583	-0.1147	-2.82697	-0.10713	-2.82716	-0.09567
-2.82863	-0.11605	-2.82751	-0.11475	-2.82866	-0.10749	-2.82882	-0.09589
-2.83032	-0.11608	-2.82919	-0.11524	-2.83034	-0.10753	-2.83051	-0.09614
-2.83198	-0.11643	-2.83088	-0.11514	-2.83203	-0.10728	-2.83221	-0.09649
-2.83364	-0.11638	-2.83254	-0.11521	-2.83371	-0.10752	-2.83389	-0.09687
-2.83532	-0.11633	-2.83421	-0.11678	-2.83538	-0.1075	-2.83556	-0.09692
-2.83703	-0.11699	-2.83591	-0.11601	-2.83706	-0.10728	-2.83724	-0.09739
-2.8387	-0.11739	-2.83759	-0.11612	-2.83875	-0.10777	-2.83893	-0.09746
-2.84038	-0.11735	-2.83927	-0.11648	-2.84041	-0.10793	-2.84061	-0.0977
-2.84205	-0.11772	-2.84098	-0.11631	-2.8421	-0.10784	-2.84227	-0.09799
-2.8437	-0.11766	-2.84264	-0.1164	-2.84376	-0.10812	-2.84395	-0.09803
-2.84539	-0.11775	-2.84429	-0.11664	-2.84543	-0.10829	-2.84559	-0.09831
-2.84705	-0.11821	-2.84597	-0.11661	-2.84712	-0.10829	-2.8473	-0.09877
-2.84876	-0.1183	-2.84765	-0.11669	-2.8488	-0.10859	-2.84899	-0.09894
-2.85042	-0.11842	-2.84932	-0.11709	-2.85049	-0.109	-2.85063	-0.09921
-2.85211	-0.11872	-2.851	-0.11695	-2.85215	-0.10877	-2.85233	-0.09976
-2.85377	-0.11882	-2.85268	-0.11729	-2.8538	-0.10896	-2.85401	-0.10063
-2.85542	-0.1189	-2.85434	-0.11757	-2.85548	-0.10918	-2.85568	-0.10024
-2.85713	-0.11926	-2.856	-0.1174	-2.85719	-0.10908	-2.85734	-0.10047
-2.85882	-0.11919	-2.85772	-0.11776	-2.85886	-0.10926	-2.85902	-0.10064
-2.86048	-0.11937	-2.85938	-0.11792	-2.86054	-0.10955	-2.86071	-0.10068
-2.86215	-0.11991	-2.86104	-0.11748	-2.86221	-0.1094	-2.86238	-0.10096
-2.86384	-0.11971	-2.86275	-0.11803	-2.86386	-0.10951	-2.86404	-0.1009
-2.86544	-0.1197	-2.8644	-0.11819	-2.86554	-0.10966	-2.86573	-0.10106
-2.86697	-0.1202	-2.86607	-0.118	-2.86721	-0.10972	-2.86741	-0.10136
-2.86849	-0.12121	-2.86774	-0.1183	-2.86888	-0.1102	-2.86908	-0.10144
-2.87018	-0.12102	-2.86942	-0.11846	-2.87057	-0.11047	-2.87076	-0.10174
-2.87185	-0.12088	-2.87111	-0.11821	-2.87224	-0.11146	-2.87245	-0.10199
-2.87351	-0.12079	-2.87277	-0.11878	-2.87392	-0.11111	-2.87412	-0.10221
-2.87518	-0.12102	-2.87444	-0.11884	-2.87558	-0.11115	-2.87579	-0.10255
-2.87688	-0.12122	-2.87611	-0.11865	-2.87728	-0.11097	-2.87744	-0.10262
-2.87856	-0.12125	-2.87778	-0.11921	-2.87897	-0.11125	-2.87915	-0.10274
-2.88026	-0.12178	-2.87949	-0.11947	-2.88066	-0.11134	-2.8808	-0.10297
-2.88191	-0.12172	-2.88115	-0.11939	-2.88233	-0.11142	-2.8825	-0.10328
-2.88361	-0.12161	-2.88285	-0.1198	-2.88398	-0.11168	-2.88415	-0.1033
-2.8853	-0.12199	-2.88451	-0.11996	-2.88565	-0.11155	-2.88585	-0.10379
-2.88696	-0.12205	-2.88619	-0.12061	-2.88733	-0.11172	-2.88752	-0.10392
-2.88864	-0.12213	-2.88788	-0.12057	-2.88902	-0.11206	-2.88921	-0.10383
-2.89033	-0.12257	-2.88954	-0.12041	-2.89071	-0.1121	-2.89089	-0.10418
-2.89199	-0.12266	-2.89122	-0.12044	-2.89237	-0.1122	-2.89257	-0.10447
-2.89368	-0.12271	-2.8929	-0.12079	-2.89403	-0.11263	-2.89423	-0.10453
-2.89537	-0.12313	-2.89458	-0.12071	-2.89569	-0.11241	-2.89593	-0.1047
-2.89701	-0.12299	-2.89625	-0.12064	-2.89739	-0.11238	-2.89758	-0.10497
-2.89868	-0.12317	-2.89792	-0.12109	-2.89908	-0.11256	-2.89926	-0.10517
-2.90037	-0.12365	-2.89956	-0.12095	-2.90074	-0.11268	-2.90092	-0.10564
-2.90204	-0.12347	-2.90126	-0.12095	-2.90245	-0.11277	-2.9026	-0.10607
-2.90371	-0.12359	-2.90294	-0.12146	-2.90409	-0.11308	-2.90427	-0.10692
-2.90541	-0.12394	-2.90463	-0.12122	-2.90577	-0.11297	-2.90596	-0.10692
-2.90708	-0.12399	-2.90628	-0.12137	-2.90746	-0.11312	-2.90762	-0.10682
-2.90874	-0.12414	-2.90797	-0.12187	-2.90912	-0.11343	-2.90928	-0.10679
-2.91041	-0.12437	-2.90965	-0.12168	-2.91083	-0.11346	-2.91097	-0.10754
-2.9121	-0.1244	-2.91133	-0.12194	-2.91247	-0.11361	-2.91264	-0.10749
-2.91376	-0.12462	-2.913	-0.12236	-2.91415	-0.11398	-2.91435	-0.10738
-2.91545	-0.12502	-2.91467	-0.12191	-2.91582	-0.11389	-2.91602	-0.1079
-2.91714	-0.12491	-2.91635	-0.12231	-2.91751	-0.11411	-2.91769	-0.10796
-2.91881	-0.12659	-2.91804	-0.12255	-2.91916	-0.11435	-2.91936	-0.10788
-2.9205	-0.12632	-2.9197	-0.12227	-2.92086	-0.11444	-2.92103	-0.10845
-2.92218	-0.12579	-2.92138	-0.12257	-2.92256	-0.1158	-2.92273	-0.10858
-2.92381	-0.12613	-2.92307	-0.1229	-2.92422	-0.11548	-2.92439	-0.10877
-2.9255	-0.12627	-2.92471	-0.12272	-2.92589	-0.1154	-2.92607	-0.10913
-2.9272	-0.12611	-2.92641	-0.12315	-2.92758	-0.11552	-2.92776	-0.1092
-2.92888	-0.12641	-2.92808	-0.12339	-2.92922	-0.11564	-2.9294	-0.10945
-2.93055	-0.12663	-2.92975	-0.12325	-2.93092	-0.11547	-2.93111	-0.10989
-2.93223	-0.12676	-2.93143	-0.12365	-2.9326	-0.1158	-2.93277	-0.10988
-2.93389	-0.1272	-2.9331	-0.12394	-2.93428	-0.11618	-2.93444	-0.10998
-2.93559	-0.12743	-2.9346	-0.1263	-2.93595	-0.11609	-2.93613	-0.11026
-2.93725	-0.12733	-2.93613	-0.12505	-2.93763	-0.11614	-2.93777	-0.1102
-2.93892	-0.12795	-2.93779	-0.12475	-2.93928	-0.11639	-2.93946	-0.11029
-2.94059	-0.12803	-2.93948	-0.12466	-2.94096	-0.11631	-2.94111	-0.1106
-2.94225	-0.12797	-2.94115	-0.12524	-2.94265	-0.11666	-2.94282	-0.11067
-2.94396	-0.12847	-2.94286	-0.12508	-2.94433	-0.11683	-2.94447	-0.11096
-2.94559	-0.1286	-2.94453	-0.12498	-2.94598	-0.11683	-2.94613	-0.11107
-2.94728	-0.12846	-2.94621	-0.12537	-2.94766	-0.11708	-2.94784	-0.11136
-2.94897	-0.1289	-2.94789	-0.12531	-2.94934	-0.11711	-2.94952	-0.11164
-2.95064	-0.12891	-2.94956	-0.12529	-2.951	-0.11719	-2.95117	-0.11197
-2.9523	-0.12878	-2.95123	-0.12583	-2.95267	-0.11739	-2.95271	-0.11411
-2.954	-0.12917	-2.95293	-0.12577	-2.95435	-0.11754	-2.95419	-0.11317
-2.95565	-0.12914	-2.95459	-0.12592	-2.95604	-0.11793	-2.95588	-0.11312
-2.95733	-0.1291	-2.95626	-0.12625	-2.95773	-0.11787	-2.95758	-0.11304
-2.95903	-0.12952	-2.95795	-0.12609	-2.95941	-0.11803	-2.95926	-0.11352
-2.9607	-0.12955	-2.95964	-0.12642	-2.96108	-0.1181	-2.96091	-0.11347
-2.96235	-0.1295	-2.96128	-0.12687	-2.96274	-0.11855	-2.96257	-0.11369
-2.96403	-0.13013	-2.96295	-0.12669	-2.96444	-0.11872	-2.96427	-0.11403
-2.96573	-0.12997	-2.96463	-0.12697	-2.96612	-0.11881	-2.96596	-0.11432
-2.96741	-0.1301	-2.9663	-0.12744	-2.96778	-0.11929	-2.96763	-0.11435
-2.96908	-0.13141	-2.96798	-0.1272	-2.96947	-0.11925	-2.96932	-0.11474
-2.97076	-0.13152	-2.96966	-0.12751	-2.97116	-0.11918	-2.97099	-0.11492
-2.9724	-0.13122	-2.97134	-0.12784	-2.97282	-0.12032	-2.97268	-0.11481
-2.97411	-0.13159	-2.97303	-0.12757	-2.97448	-0.12011	-2.97432	-0.11524
-2.97579	-0.1314	-2.97468	-0.12791	-2.97614	-0.11988	-2.97599	-0.11537
-2.97744	-0.13136	-2.97635	-0.12819	-2.97782	-0.12022	-2.97766	-0.11554
-2.97913	-0.13191	-2.97801	-0.12806	-2.97949	-0.12024	-2.97937	-0.11605
-2.98081	-0.1317	-2.9797	-0.12864	-2.98118	-0.12052	-2.98102	-0.11598
-2.98247	-0.13189	-2.98138	-0.12884	-2.98284	-0.12049	-2.98268	-0.11626
-2.98415	-0.13233	-2.98306	-0.12859	-2.98451	-0.12038	-2.98436	-0.11673
-2.9858	-0.13203	-2.98471	-0.13008	-2.98623	-0.12067	-2.98605	-0.11674
-2.9875	-0.1323	-2.98642	-0.12989	-2.98788	-0.12098	-2.98771	-0.11712
-2.98918	-0.13258	-2.98807	-0.12946	-2.98957	-0.12096	-2.9894	-0.11769
-2.99087	-0.13253	-2.98975	-0.1298	-2.99125	-0.12111	-2.99107	-0.11743
-2.99253	-0.13279	-2.99143	-0.12993	-2.9929	-0.12143	-2.99275	-0.11764
-2.99419	-0.13311	-2.9931	-0.12979	-2.99457	-0.1212	-2.99443	-0.11796
-2.99587	-0.13297	-2.99475	-0.13036	-2.99626	-0.1215	-2.99611	-0.11792
-2.99757	-0.13329	-2.99644	-0.13056	-2.99795	-0.12182	-2.99778	-0.11843
-2.99924	-0.13371	-2.99813	-0.13053	-2.99961	-0.12187	-2.99947	-0.11852
-3.00093	-0.13365	-2.99981	-0.13101	-3.00127	-0.12219	-3.00113	-0.11997
-3.0026	-0.13412	-3.00149	-0.13113	-3.00296	-0.12244	-3.00281	-0.1197
-3.00428	-0.13436	-3.00315	-0.13107	-3.00466	-0.12229	-3.0045	-0.11983
-3.00596	-0.13416	-3.00483	-0.13176	-3.00633	-0.12265	-3.00616	-0.11968
-3.00763	-0.13465	-3.00652	-0.13189	-3.00802	-0.12296	-3.00784	-0.11989
-3.0093	-0.13506	-3.0082	-0.13199	-3.00971	-0.12316	-3.0095	-0.12031
-3.01097	-0.13483	-3.00986	-0.13266	-3.01135	-0.12343	-3.01116	-0.12036
-3.01268	-0.13561	-3.01153	-0.13268	-3.01305	-0.12374	-3.01285	-0.12091
-3.01435	-0.13573	-3.01322	-0.13274	-3.0147	-0.12381	-3.01452	-0.12101
-3.01599	-0.13573	-3.0149	-0.13322	-3.01638	-0.12405	-3.01617	-0.12104
-3.01767	-0.13609	-3.01655	-0.13321	-3.01807	-0.12429	-3.01786	-0.12152
-3.01921	-0.13872	-3.01825	-0.13334	-3.01977	-0.12436	-3.01954	-0.12181
-3.02069	-0.13718	-3.01993	-0.13397	-3.02142	-0.12451	-3.02122	-0.1218
-3.02235	-0.13761	-3.0216	-0.13386	-3.02307	-0.12543	-3.02292	-0.12223
-3.02406	-0.13712	-3.02328	-0.13416	-3.02476	-0.1256	-3.02457	-0.1226
-3.02573	-0.13733	-3.02495	-0.13463	-3.02644	-0.12555	-3.02625	-0.12261
-3.02741	-0.13803	-3.02663	-0.13452	-3.0281	-0.12579	-3.02792	-0.12315
-3.02906	-0.13794	-3.02831	-0.13488	-3.02981	-0.12577	-3.02964	-0.12356
-3.03074	-0.13832	-3.02998	-0.13521	-3.03147	-0.12607	-3.03132	-0.12362
-3.03246	-0.13874	-3.03164	-0.13508	-3.03317	-0.12625	-3.033	-0.12398
-3.03413	-0.13869	-3.03334	-0.13555	-3.03484	-0.12626	-3.03468	-0.12411
-3.03579	-0.13907	-3.03468	-0.13815	-3.03649	-0.12726	-3.03632	-0.12424
-3.03746	-0.13976	-3.03634	-0.1375	-3.03818	-0.1286	-3.03801	-0.12475
-3.03913	-0.13977	-3.03803	-0.13781	-3.03984	-0.12886	-3.03967	-0.13065
-3.04081	-0.13999	-3.0397	-0.13792	-3.0415	-0.12937	-3.04138	-0.13148
-3.04249	-0.14032	-3.04138	-0.13806	-3.0432	-0.12962	-3.04303	-0.13162
-3.04417	-0.14027	-3.04307	-0.13884	-3.04488	-0.12976	-3.04473	-0.13285
-3.04582	-0.14072	-3.04473	-0.13897	-3.04654	-0.13103	-3.04639	-0.16011
-3.04752	-0.14122	-3.04642	-0.13926	-3.04825	-0.13721	-3.04807	-0.16092
-3.04922	-0.1412	-3.04811	-0.14024	-3.04991	-0.13799	-3.04976	-0.16409
-3.0509	-0.14681	-3.04977	-0.14044	-3.0516	-0.13954	-3.05145	-0.16688
-3.05256	-0.14729	-3.05146	-0.14078	-3.05326	-0.16375	-3.0531	-0.23629
-3.05424	-0.1471	-3.05314	-0.1419	-3.05493	-0.18479	-3.05478	-0.24865
-3.05589	-0.14792	-3.0548	-0.14221	-3.05659	-0.19026	-3.05644	-0.2526
-3.05758	-0.14867	-3.05645	-0.14248	-3.05828	-0.19213	-3.05812	-0.25872
-3.05925	-0.14899	-3.05813	-0.14348	-3.05995	-0.19466	-3.05979	-0.26584
-3.06092	-0.15012	-3.05982	-0.14389	-3.0616	-0.23723	-3.06148	-0.27316
-3.06257	-0.16517	-3.06149	-0.14814	-3.0633	-0.29384	-3.06314	-0.28013
-3.06426	-0.16503	-3.06319	-0.15992	-3.06499	-0.30258	-3.06484	-0.28719
-3.06595	-0.16612	-3.06485	-0.16196	-3.06666	-0.3097	-3.06654	-0.29478
-3.06761	-0.16722	-3.0665	-0.16802	-3.06831	-0.31709	-3.06818	-0.30372
-3.06932	-0.16842	-3.06818	-0.1701	-3.07	-0.32495	-3.06967	-0.33201
-3.07097	-0.17108	-3.06986	-0.1715	-3.07169	-0.3336	-3.07121	-0.34266
-3.07265	-0.17276	-3.07157	-0.17317	-3.07338	-0.34078	-3.07286	-0.353
-3.07434	-0.17447	-3.07325	-0.17576	-3.07504	-0.34915	-3.07454	-0.36125
-3.07602	-0.17689	-3.07493	-0.17765	-3.0767	-0.35946	-3.07623	-0.37449
-3.07765	-0.17903	-3.07662	-0.18012	-3.07838	-0.36768	-3.07791	-0.38838
-3.07936	-0.18101	-3.07829	-0.18266	-3.08004	-0.39426	-3.07956	-0.40107
-3.08103	-0.18328	-3.07997	-0.18525	-3.08176	-0.43268	-3.08124	-0.41253
-3.08271	-0.18499	-3.08166	-0.18888	-3.08342	-0.44284	-3.0829	-0.42312
-3.08439	-0.18749	-3.08333	-0.19255	-3.08512	-0.45623	-3.08461	-0.43446
-3.08608	-0.19047	-3.08499	-0.19634	-3.08662	-0.48626	-3.08628	-0.44808
-3.08776	-0.19469	-3.08668	-0.20046	-3.08812	-0.5146	-3.08793	-0.46295
-3.08942	-0.19685	-3.08834	-0.20487	-3.08979	-0.52938	-3.08962	-0.47568
-3.09111	-0.20071	-3.09003	-0.21009	-3.09146	-0.54892	-3.09129	-0.49297
-3.09276	-0.20513	-3.09171	-0.21572	-3.09313	-0.57574	-3.09294	-0.49579
-3.09441	-0.20948	-3.09336	-0.22111	-3.09481	-0.59601	-3.09465	-0.50651
-3.09611	-0.21359	-3.09499	-0.22604	-3.09649	-0.6103	-3.09627	-0.52291
-3.09777	-0.21696	-3.09669	-0.23294	-3.09816	-0.62684	-3.09794	-0.53866
-3.09942	-0.22485	-3.09833	-0.24013	-3.09984	-0.66871	-3.09967	-0.55941
-3.10111	-0.2316	-3.1	-0.24699	-3.10152	-0.7211	-3.10134	-0.57856
-3.1028	-0.23767	-3.10168	-0.2357	-3.10321	-0.74115	-3.10304	-0.59553
-3.10447	-0.2474	-3.10336	-0.23885	-3.10489	-0.76106	-3.1047	-0.60732
-3.10614	-0.25506	-3.10504	-0.2486	-3.10653	-0.78959	-3.10636	-0.61382
-3.10781	-0.26321	-3.10673	-0.26051	-3.10821	-0.81316	-3.10803	-0.66529
-3.1095	-0.27297	-3.10841	-0.27461	-3.1099	-0.84003	-3.10971	-0.69056
-3.11115	-0.28784	-3.11007	-0.28818	-3.1114	-0.84062	-3.11122	-0.72562
-3.11284	-0.30038	-3.11174	-0.30449	-3.11292	-0.88402	-3.11274	-0.76718
-3.11454	-0.33766	-3.11328	-0.34356	-3.1146	-1.0002	-3.11445	-0.81193
-3.11621	-0.47669	-3.11478	-0.42042	-3.11609	-1.19706	-3.11594	-0.89185
-3.11771	-0.74261	-3.11626	-0.6069	-3.1174	-1.46092	-3.11729	-1.05933
-3.11923	-1.15082	-3.11761	-0.8987	-3.11893	-1.85176	-3.11881	-1.39093
-3.12073	-1.59531	-3.11913	-1.31033	-3.1206	-2.38755	-3.12032	-1.84943
-3.12207	-2.05653	-3.12062	-1.77004	-3.12195	-2.81838	-3.12132	-2.22386
-3.12308	-2.39101	-3.12163	-2.13422	-3.12346	-3.35553	-3.12263	-2.7384
-3.12444	-2.93684	-3.12317	-2.63241	-3.12482	-3.80158	-3.12396	-3.30497
-3.12577	-3.37704	-3.12464	-3.2324	-3.12582	-4.1622	-3.1253	-3.85292
-3.12711	-3.91363	-3.12567	-3.55546	-3.12716	-4.59106	-3.12682	-4.47836
-3.12844	-4.36587	-3.12716	-4.18439	-3.1285	-5.07065	-3.12855	-5.0864
-3.12998	-4.9557	-3.12871	-4.67961	-3.12984	-5.50848	-3.12971	-5.59287
-3.13131	-5.42018	-3.13007	-5.24346	-3.13121	-5.99855	-3.13121	-6.09887
-3.13301	-6.02961	-3.1314	-5.7067	-3.13272	-6.54179	-3.13272	-6.70097
-3.13469	-6.76679	-3.13259	-6.17899	-3.13405	-6.95256	-3.13373	-7.01724
-3.13602	-7.23524	-3.1341	-6.78554	-3.1352	-7.47166	-3.13507	-7.54551
-3.13751	-7.92004	-3.13543	-7.24627	-3.13655	-7.86546	-3.13639	-7.99583
-3.13874	-8.33564	-3.13679	-7.85855	-3.13788	-8.50779	-3.13774	-8.50248
-3.13989	-8.92246	-3.13814	-8.30158	-3.13926	-8.89643	-3.13922	-9.09171
-3.14037	-9.03247	-3.13946	-8.97097	-3.1406	-9.58205	-3.14059	-9.51048
-3.14032	-9.10744	-3.14082	-9.32982	-3.14192	-9.83504	-3.14176	-10.0605
-3.13933	-9.18327	-3.14234	-10.006	-3.14326	-10.5275	-3.14329	-10.4404
-3.13764	-9.03822	-3.14385	-10.4739	-3.1446	-10.814	-3.14497	-11.2416
-3.13596	-8.88245	-3.14537	-11.2138	-3.14597	-11.5533	-3.14647	-11.6449
-3.13433	-8.51979	-3.14686	-11.8708	-3.14731	-11.8518	-3.14779	-12.2555
-3.13261	-8.23147	-3.14821	-12.3172	-3.1488	-12.5383	-3.14915	-12.7564
-3.13096	-8.01475	-3.14957	-13.0869	-3.15033	-13.1511	-3.15031	-13.2439
-3.12929	-7.73435	-3.15092	-13.3942	-3.15166	-13.6213	-3.15182	-13.8948
-3.12758	-7.46333	-3.15221	-14.2673	-3.15296	-14.3402	-3.15299	-14.2749
-3.1259	-7.29176	-3.15373	-14.5925	-3.15449	-14.7343	-3.15448	-15.0033
-3.12422	-7.01183	-3.15525	-15.4692	-3.15602	-15.5729	-3.15586	-15.2993
-3.12257	-6.7651	-3.15676	-15.9733	-3.15723	-15.584	-3.15719	-16.1555
-3.12089	-6.61398	-3.15812	-16.6302	-3.15853	-16.5133	-3.15836	-16.3347
-3.1192	-6.38584	-3.15941	-17.3418	-3.16004	-16.8574	-3.15956	-17.0443
-3.11752	-6.17912	-3.16013	-17.7275	-3.1614	-17.6264	-3.16105	-17.3949
-3.11584	-6.0345	-3.1605	-17.7291	-3.16253	-17.8311	-3.16256	-18.3657
-3.11415	-5.7945	-3.16035	-17.7324	-3.1639	-18.6329	-3.16391	-18.5325
-3.1125	-5.60838	-3.15938	-17.6502	-3.16511	-18.7715	-3.16507	-19.4153
-3.11081	-5.47932	-3.1577	-17.7253	-3.16656	-19.6633	-3.16657	-19.5303
-3.10914	-5.30268	-3.15602	-17.6847	-3.1681	-20.3176	-3.16774	-20.4518
-3.10745	-5.15527	-3.15433	-17.1571	-3.16959	-20.6295	-3.16926	-20.7093
-3.10574	-5.05161	-3.15267	-17.0775	-3.1711	-21.6946	-3.17044	-21.5468
-3.10408	-4.87684	-3.15101	-16.9252	-3.17262	-21.8789	-3.1721	-22.1255
-3.1024	-4.74058	-3.1493	-16.4271	-3.17412	-22.8802	-3.17379	-22.6505
-3.10072	-4.62243	-3.14762	-16.2916	-3.17517	-22.7422	-3.17545	-23.7832
-3.09903	-4.45138	-3.14594	-16.164	-3.17649	-23.9052	-3.17679	-23.8944
-3.09737	-4.33745	-3.14427	-15.6386	-3.17749	-23.81	-3.17814	-24.9006
-3.09569	-4.24005	-3.14261	-15.6093	-3.17901	-25.0618	-3.17964	-25.4453
-3.094	-4.09004	-3.14094	-15.4455	-3.18065	-25.4408	-3.18098	-26.0453
-3.09234	-3.96709	-3.13924	-14.9885	-3.18234	-26.0438	-3.18232	-26.7483
-3.09065	-3.86711	-3.13756	-14.9113	-3.18384	-27.4023	-3.18368	-26.9616
-3.08898	-3.71922	-3.1359	-14.7532	-3.18537	-27.3371	-3.18497	-27.9453
-3.08729	-3.60814	-3.13423	-14.3459	-3.18687	-28.3441	-3.18652	-27.9865
-3.0856	-3.50313	-3.13253	-14.3245	-3.18804	-28.4033	-3.1882	-29.2798
-3.08394	-3.35301	-3.13085	-14.1259	-3.1892	-29.4702	-3.1897	-29.5827
-3.08224	-3.25404	-3.12918	-13.7796	-3.19056	-29.5001	-3.19106	-30.3089
-3.08057	-3.14637	-3.1275	-13.7179	-3.19207	-30.5919	-3.19257	-31.1425
-3.07889	-3.00828	-3.12583	-13.5401	-3.19344	-31.2127	-3.1941	-31.3092
-3.0772	-2.8943	-3.12414	-13.2355	-3.19495	-31.5948	-3.1956	-32.7972
-3.07555	-2.78353	-3.12248	-13.2165	-3.19626	-32.9659	-3.19711	-32.7331
-3.07386	-2.6454	-3.1208	-12.9744	-3.19761	-32.7733	-3.19863	-33.9961
-3.0722	-2.54026	-3.11913	-12.6641	-3.19912	-34.3746	-3.20032	-34.9648
-3.0705	-2.41309	-3.11744	-12.6862	-3.20014	-34.0721	-3.20183	-34.8603
-3.06884	-2.27782	-3.11578	-12.415	-3.20046	-33.7471	-3.20314	-36.5872
-3.06717	-2.1728	-3.1141	-12.0962	-3.20039	-33.7677	-3.20454	-35.9876
-3.06548	-2.04422	-3.11242	-12.08	-3.19936	-35.2438	-3.20566	-37.6441
-3.0638	-1.91265	-3.11073	-11.7746	-3.1977	-34.5183	-3.20704	-37.048
-3.0621	-1.80297	-3.10905	-11.4779	-3.19601	-34.4793	-3.2082	-38.8851
-3.06043	-1.67035	-3.10737	-11.4608	-3.19433	-34.6778	-3.20957	-38.2767
-3.05875	-1.54465	-3.10571	-11.1442	-3.19265	-33.6864	-3.2109	-40.1897
-3.05708	-1.43553	-3.10401	-10.8164	-3.19099	-33.546	-3.21228	-39.6693
-3.05538	-1.31391	-3.10236	-10.7522	-3.18928	-33.6307	-3.21319	-41.5787
-3.0537	-1.1974	-3.10067	-10.4341	-3.18761	-32.6056	-3.21478	-41.1115
-3.05203	-1.0868	-3.09898	-10.1571	-3.18593	-32.5552	-3.21645	-42.66
-3.05036	-0.97882	-3.09728	-10.0559	-3.18423	-32.4286	-3.21778	-43.2604
-3.04868	-0.86978	-3.09562	-9.69072	-3.18255	-31.32	-3.21877	-44.2108
-3.04701	-0.77459	-3.09391	-9.41491	-3.18088	-31.2644	-3.21998	-43.7116
-3.04531	-0.68211	-3.09224	-9.24499	-3.17917	-31.1482	-3.22112	-45.5722
-3.04363	-0.59443	-3.09058	-8.91327	-3.17753	-30.1238	-3.222	-44.8741
-3.04193	-0.52136	-3.08887	-8.63121	-3.17584	-30.0943	-3.2233	-46.7909
-3.04025	-0.45136	-3.08719	-8.43631	-3.17417	-29.8215	-3.2247	-46.1728
-3.0386	-0.38814	-3.08552	-8.09668	-3.17247	-28.8534	-3.22616	-48.2049
-3.03691	-0.33049	-3.08388	-7.81675	-3.17079	-28.8989	-3.22785	-48.1532
-3.03523	-0.27505	-3.08218	-7.60339	-3.1691	-28.6062	-3.22935	-48.9739
-3.03356	-0.22996	-3.0805	-7.27167	-3.16744	-27.6836	-3.23049	-49.9787
-3.03187	-0.18853	-3.07884	-7.03132	-3.16575	-27.7219	-3.23151	-50.8764
-3.03016	-0.14967	-3.07717	-6.79989	-3.16405	-27.4517	-3.23288	-50.7674
-3.02853	-0.12383	-3.0755	-6.42775	-3.1624	-26.6456	-3.23453	-51.8578
-3.02683	-0.10414	-3.0738	-6.18021	-3.16071	-26.7097	-3.236	-53.8836
-3.02516	-0.08863	-3.07213	-5.94957	-3.15904	-26.2543	-3.2374	-53.2085
-3.02348	-0.08051	-3.07045	-5.57857	-3.15737	-25.4651	-3.23892	-55.5936
-3.02179	-0.07038	-3.0688	-5.32308	-3.1557	-25.6091	-3.24058	-55.6353
-3.02011	-0.05815	-3.06709	-5.06276	-3.15401	-25.125	-3.24227	-56.4031
-3.0184	-0.04211	-3.06544	-4.7027	-3.15234	-24.4071	-3.24345	-58.407
-3.01673	-0.0191	-3.06373	-4.43737	-3.15063	-24.5564	-3.24479	-58.0498
-3.01509	-0.00115	-3.06205	-4.17538	-3.14897	-24.0655	-3.24595	-59.6739
-3.01341	0.0206	-3.06039	-3.85177	-3.14731	-23.3185	-3.2476	-59.6338
-3.01172	0.04813	-3.05871	-3.60633	-3.14563	-23.372	-3.24871	-62.2213
-3.01004	0.07069	-3.05704	-3.34253	-3.14396	-22.8831	-3.25016	-60.9644
-3.00836	0.10073	-3.05535	-3.03508	-3.14229	-22.1904	-3.25117	-64.0242
-3.00667	0.12859	-3.05369	-2.82647	-3.14058	-22.3102	-3.25228	-62.8511
-3.00498	0.15621	-3.05199	-2.56756	-3.1389	-21.8002	-3.2534	-64.5733
-3.00329	0.19632	-3.05032	-2.28165	-3.13721	-21.1365	-3.25482	-64.5197
-3.00161	0.24053	-3.04864	-2.06589	-3.13553	-21.2012	-3.25631	-66.7545
-2.99995	0.2863	-3.04698	-1.83113	-3.13385	-20.6211	-3.25749	-66.13
-2.99827	0.33757	-3.04528	-1.59285	-3.13216	-20.0683	-3.259	-68.6764
-2.99656	0.38385	-3.0436	-1.39197	-3.13048	-20.2188	-3.26008	-67.5691
-2.99488	0.42771	-3.04191	-1.18739	-3.12881	-19.6008	-3.26034	-66.9086
-2.99322	0.47648	-3.04024	-0.97577	-3.12714	-19.0071	-3.26019	-66.715
-2.99155	0.52087	-3.03856	-0.79464	-3.12546	-18.9864	-3.25919	-69.9425
-2.98987	0.56131	-3.03687	-0.62503	-3.12378	-18.2943	-3.2575	-68.641
-2.9882	0.60377	-3.03517	-0.46072	-3.12209	-17.7202	-3.25583	-68.9704
-2.98647	0.64215	-3.03352	-0.32761	-3.12042	-17.7496	-3.25413	-69.5607
-2.9848	0.67899	-3.03184	-0.21268	-3.11873	-17.1537	-3.25247	-67.8693
-2.98316	0.71267	-3.03018	-0.12731	-3.11706	-16.6759	-3.2508	-68.3577
-2.98146	0.75594	-3.02851	-0.07054	-3.11538	-16.6263	-3.2491	-68.7679
-2.97976	0.7813	-3.02682	-0.02945	-3.11371	-15.9692	-3.24745	-66.9981
-2.97811	0.82216	-3.02515	0.01797	-3.11202	-15.598	-3.24577	-67.3772
-2.97641	0.84412	-3.02346	0.07155	-3.11034	-15.5208	-3.24408	-67.4625
-2.97473	0.86262	-3.0218	0.13396	-3.10866	-14.7963	-3.24239	-65.6017
-2.97306	0.89556	-3.02012	0.21234	-3.10696	-14.447	-3.24073	-66.1078
-2.97138	0.91044	-3.01842	0.29552	-3.10531	-14.3889	-3.23904	-66.2535
-2.9697	0.91472	-3.01676	0.37971	-3.10361	-13.6706	-3.23735	-64.359
-2.96801	0.92235	-3.01509	0.47138	-3.10196	-13.3127	-3.23569	-64.8701
-2.96633	0.93744	-3.01339	0.57558	-3.10026	-13.2044	-3.23401	-64.6044
-2.96468	0.94332	-3.01172	0.67068	-3.09859	-12.5698	-3.23232	-62.8451
-2.96297	0.95014	-3.01003	0.77031	-3.09691	-12.1893	-3.23065	-63.4081
-2.9613	0.95097	-3.00833	0.88571	-3.09525	-11.9639	-3.22895	-62.9661
-2.95962	0.94469	-3.00665	0.97595	-3.09353	-11.3487	-3.22728	-61.299
-2.95794	0.94886	-3.00498	1.07394	-3.09188	-11.052	-3.22561	-62.0262
-2.95625	0.94757	-3.00331	1.20797	-3.0902	-10.771	-3.22391	-61.3855
-2.9546	0.94036	-3.00162	1.32423	-3.08853	-10.1893	-3.22224	-59.8673
-2.95291	0.93058	-2.99994	1.44401	-3.08684	-9.9102	-3.22054	-60.8215
-2.95121	0.91742	-2.99826	1.60283	-3.08519	-9.64335	-3.21887	-60.0036
-2.94953	0.90702	-2.99657	1.70865	-3.08348	-9.05116	-3.21719	-58.5316
-2.94784	0.8951	-2.99491	1.83737	-3.08182	-8.75553	-3.21549	-59.4071
-2.94619	0.88522	-2.99321	1.99665	-3.08015	-8.48334	-3.21383	-58.6019
-2.9445	0.87073	-2.99154	2.08956	-3.07844	-7.87799	-3.21215	-56.957
-2.94285	0.85511	-2.98987	2.23091	-3.07676	-7.59166	-3.21049	-57.6356
-2.94118	0.83588	-2.98818	2.3695	-3.0751	-7.29176	-3.20881	-56.628
-2.9395	0.81551	-2.98652	2.45792	-3.07342	-6.73248	-3.20711	-55.107
-2.93787	0.79083	-2.98481	2.59198	-3.07174	-6.44322	-3.20543	-55.8107
-2.93616	0.77345	-2.98316	2.71006	-3.07006	-6.09678	-3.20377	-54.7357
-2.93448	0.75345	-2.98146	2.77064	-3.06838	-5.63763	-3.20211	-53.6553
-2.93281	0.73407	-2.97977	2.84743	-3.06672	-5.34183	-3.20044	-54.4626
-2.93113	0.71008	-2.97808	2.9699	-3.06507	-4.96382	-3.19877	-53.2686
-2.92946	0.6865	-2.97641	3.00284	-3.06339	-4.56922	-3.19707	-52.1045
-2.92778	0.66373	-2.9747	3.08768	-3.0617	-4.29234	-3.1954	-52.8528
-2.92612	0.63062	-2.97303	3.15916	-3.06004	-3.93505	-3.19372	-51.5763
-2.92444	0.59934	-2.97135	3.16078	-3.05834	-3.54587	-3.19206	-50.3963
-2.92275	0.57158	-2.96964	3.21195	-3.05667	-3.28951	-3.19037	-50.8898
-2.92109	0.54196	-2.96801	3.22141	-3.05499	-2.95666	-3.18869	-49.5709
-2.91943	0.51053	-2.96634	3.20296	-3.05329	-2.61878	-3.18705	-48.6593
-2.91776	0.47641	-2.96467	3.21654	-3.05164	-2.37591	-3.18535	-49.1792
-2.91604	0.43832	-2.96299	3.20394	-3.04994	-2.06348	-3.1837	-47.8906
-2.91434	0.40122	-2.96133	3.14026	-3.04827	-1.73242	-3.18199	-47.0356
-2.91269	0.36416	-2.95965	3.09272	-3.04662	-1.49037	-3.18031	-47.4418
-2.91103	0.33114	-2.95798	3.06633	-3.04491	-1.21316	-3.17864	-46.0139
-2.90935	0.29391	-2.95629	3.00975	-3.04322	-0.93574	-3.17695	-45.3331
-2.90767	0.26481	-2.95464	2.9693	-3.04156	-0.71368	-3.17526	-45.7493
-2.90599	0.2296	-2.95296	2.90202	-3.03986	-0.49479	-3.17359	-44.3375
-2.90433	0.19694	-2.9513	2.82331	-3.03817	-0.30145	-3.17192	-43.7399
-2.90268	0.16333	-2.94962	2.7701	-3.03652	-0.15411	-3.17025	-44.0002
-2.90099	0.13109	-2.94797	2.73881	-3.0348	-0.04044	-3.16859	-42.4236
-2.89931	0.10247	-2.94631	2.69528	-3.03313	0.06475	-3.16689	-41.8523
-2.89765	0.07665	-2.94464	2.66174	-3.03146	0.17572	-3.16521	-42.059
-2.89599	0.05432	-2.94294	2.6009	-3.0298	0.29327	-3.16351	-40.4712
-2.89436	0.03554	-2.94129	2.54828	-3.02811	0.41216	-3.16184	-40.0987
-2.8927	0.02041	-2.93964	2.52038	-3.02645	0.56874	-3.16015	-40.2133
-2.89104	0.00886	-2.93797	2.45176	-3.02476	0.71881	-3.15848	-38.6436
-2.88935	0.000838463	-2.93628	2.38787	-3.02308	0.85952	-3.1568	-38.3247
-2.88767	-0.00894	-2.93461	2.36068	-3.02141	1.04726	-3.15512	-38.2991
-2.886	-0.01352	-2.93293	2.29282	-3.01972	1.19687	-3.15341	-36.8674
-2.88432	-0.01788	-2.93127	2.24174	-3.01803	1.35675	-3.15173	-36.6544
-2.88265	-0.02185	-2.92958	2.18559	-3.01636	1.56564	-3.15007	-36.5542
-2.88097	-0.02506	-2.92789	2.10586	-3.01468	1.69014	-3.14838	-35.0739
-2.87929	-0.02855	-2.92625	2.02187	-3.01297	1.87531	-3.14668	-35.0665
-2.87759	-0.03248	-2.92458	1.95234	-3.01132	2.1149	-3.14496	-34.8042
-2.87592	-0.03454	-2.92288	1.85145	-3.00963	2.22705	-3.1433	-33.2733
-2.87424	-0.03611	-2.92123	1.74777	-3.00796	2.4204	-3.14164	-33.0719
-2.87255	-0.03741	-2.91957	1.63345	-3.00626	2.68315	-3.14003	-32.7125
-2.87088	-0.03937	-2.9179	1.49743	-3.00458	2.82166	-3.13833	-31.3688
-2.86918	-0.03965	-2.91621	1.37068	-3.0029	3.0462	-3.13664	-31.1495
-2.8675	-0.04222	-2.91454	1.25051	-3.00124	3.35949	-3.13497	-30.6248
-2.86581	-0.04496	-2.91287	1.11334	-2.99954	3.50654	-3.13329	-29.3929
-2.86413	-0.05392	-2.91119	0.99582	-2.99787	3.75845	-3.13162	-29.317
-2.86249	-0.05575	-2.90952	0.87774	-2.99617	4.08057	-3.12993	-28.837
-2.8608	-0.05596	-2.90783	0.78508	-2.99451	4.23643	-3.12826	-27.6276
-2.85914	-0.05625	-2.90615	0.71268	-2.99281	4.46505	-3.12661	-27.5403
-2.85749	-0.05646	-2.90449	0.64594	-2.99116	4.76885	-3.12493	-26.9843
-2.85583	-0.05639	-2.90282	0.58448	-2.9895	4.90742	-3.12326	-25.7829
-2.85416	-0.05666	-2.90116	0.54004	-2.98781	5.13674	-3.12156	-25.63
-2.8525	-0.05684	-2.89952	0.49264	-2.98613	5.43963	-3.11989	-25.0718
-2.85083	-0.05675	-2.89782	0.44337	-2.98444	5.55405	-3.11821	-23.9869
-2.84917	-0.05693	-2.89614	0.40025	-2.98276	5.79877	-3.11653	-23.8858
-2.84751	-0.05712	-2.89448	0.35187	-2.98108	6.03764	-3.11483	-23.231
-2.84584	-0.0572	-2.89281	0.29688	-2.97939	6.12363	-3.11316	-22.2456
-2.84418	-0.05722	-2.89113	0.24854	-2.97774	6.3746	-3.1115	-22.1292
-2.84254	-0.0574	-2.88943	0.19837	-2.97605	6.58832	-3.1098	-21.3533
-2.84087	-0.05736	-2.88778	0.14424	-2.97438	6.62677	-3.10813	-20.4406
-2.83918	-0.05745	-2.88614	0.10182	-2.97267	6.8508	-3.10645	-20.3217
-2.83751	-0.05733	-2.88448	0.06419	-2.97103	6.94345	-3.10477	-19.5185
-2.83582	-0.05736	-2.8828	0.03412	-2.96937	6.91832	-3.1031	-18.6596
-2.83418	-0.05748	-2.88112	0.0082	-2.96766	7.13816	-3.10143	-18.5297
-2.83253	-0.05743	-2.87944	-0.00694	-2.96602	7.3124	-3.09975	-17.6725
-2.83084	-0.05745	-2.87776	-0.01813	-2.96433	7.27697	-3.09806	-16.8823
-2.82916	-0.05748	-2.87609	-0.02612	-2.96265	7.49633	-3.0964	-16.7151
-2.8275	-0.05754	-2.8744	-0.03213	-2.96097	7.58251	-3.09471	-15.8843
-2.82583	-0.05738	-2.87272	-0.03651	-2.95928	7.54314	-3.09305	-15.0873
-2.82418	-0.05749	-2.87106	-0.0397	-2.95763	7.6975	-3.09135	-14.8746
-2.8225	-0.05777	-2.86937	-0.04262	-2.95597	7.72259	-3.08967	-14.0834
-2.82084	-0.05774	-2.86768	-0.04476	-2.9543	7.63168	-3.088	-13.3969
-2.81918	-0.05796	-2.86598	-0.0461	-2.9526	7.79056	-3.08634	-13.0555
-2.81754	-0.05805	-2.86431	-0.04733	-2.95093	7.76629	-3.08462	-12.3489
-2.81587	-0.05786	-2.86263	-0.04867	-2.94928	7.6836	-3.08295	-11.7051
-2.8142	-0.05787	-2.86096	-0.05014	-2.9476	7.78985	-3.08128	-11.3687
-2.81255	-0.05807	-2.85929	-0.05075	-2.9459	7.72917	-3.07961	-10.6108
-2.81088	-0.05812	-2.85762	-0.05134	-2.94424	7.60189	-3.07793	-9.99944
-2.80919	-0.05825	-2.85592	-0.0516	-2.94258	7.68303	-3.07626	-9.63719
-2.80754	-0.05839	-2.85424	-0.05207	-2.9409	7.52412	-3.07457	-8.85698
-2.80586	-0.05833	-2.85259	-0.05231	-2.93924	7.37914	-3.0729	-8.29645
-2.80422	-0.05832	-2.85088	-0.05262	-2.93756	7.37696	-3.07122	-7.88037
-2.80254	-0.05838	-2.84921	-0.05288	-2.93588	7.18698	-3.06954	-7.21579
-2.80088	-0.05845	-2.84753	-0.05312	-2.93421	7.04884	-3.06789	-6.66816
-2.79921	-0.05818	-2.84584	-0.05316	-2.93254	7.02677	-3.06619	-6.21004
-2.79754	-0.0581	-2.84415	-0.05281	-2.93087	6.80713	-3.06452	-5.58327
-2.79587	-0.05829	-2.84251	-0.05275	-2.9292	6.61188	-3.06285	-5.08103
-2.79422	-0.05809	-2.8408	-0.05331	-2.92753	6.53748	-3.06117	-4.60433
-2.79252	-0.05794	-2.8391	-0.05359	-2.92587	6.25017	-3.05949	-3.99519
-2.79087	-0.05808	-2.83744	-0.05348	-2.92419	5.98979	-3.0578	-3.52322
-2.7892	-0.05799	-2.83577	-0.05348	-2.92255	5.82205	-3.05615	-3.08368
-2.78754	-0.05794	-2.83405	-0.05356	-2.92086	5.4448	-3.05446	-2.52251
-2.78587	-0.05787	-2.8324	-0.05391	-2.91919	5.14062	-3.05276	-2.09682
-2.78424	-0.05801	-2.83072	-0.0541	-2.91752	4.86738	-3.05109	-1.6824
-2.78255	-0.05782	-2.82904	-0.05433	-2.91583	4.43401	-3.04942	-1.2488
-2.7809	-0.05775	-2.82734	-0.05453	-2.91416	4.07519	-3.04774	-0.86377
-2.77923	-0.05797	-2.82567	-0.05453	-2.9125	3.76272	-3.04605	-0.5032
-2.77757	-0.05798	-2.82397	-0.0548	-2.91082	3.33554	-3.04439	-0.19156
-2.77591	-0.0581	-2.82227	-0.05493	-2.90914	3.00456	-3.04269	0.10595
-2.77422	-0.05802	-2.82061	-0.05482	-2.90747	2.71926	-3.04099	0.42799
-2.77256	-0.0579	-2.81896	-0.05485	-2.90581	2.36761	-3.03934	0.72299
-2.77089	-0.05787	-2.8173	-0.05516	-2.90414	2.11763	-3.03767	1.06468
-2.76924	-0.05785	-2.81559	-0.05528	-2.90248	1.88173	-3.03598	1.39833
-2.76759	-0.05785	-2.81394	-0.05534	-2.9008	1.62562	-3.03428	1.6707
-2.76589	-0.05775	-2.81225	-0.05547	-2.89915	1.42957	-3.03264	2.09176
-2.76424	-0.05782	-2.81056	-0.05576	-2.89749	1.25908	-3.03088	2.43181
-2.76259	-0.05771	-2.8089	-0.05592	-2.89579	1.08556	-3.02924	2.69558
-2.76091	-0.05777	-2.80722	-0.05585	-2.89411	0.96073	-3.02756	3.14744
-2.75924	-0.0579	-2.80553	-0.05584	-2.89245	0.85859	-3.02586	3.49222
-2.75759	-0.0579	-2.80382	-0.05521	-2.89076	0.76023	-3.02419	3.71415
-2.75593	-0.05782	-2.80216	-0.05524	-2.88912	0.69775	-3.02247	4.19921
-2.75426	-0.05784	-2.8005	-0.0557	-2.88743	0.63878	-3.02082	4.52293
-2.75259	-0.05769	-2.79878	-0.0558	-2.88576	0.57291	-3.01916	4.75676
-2.75093	-0.05772	-2.79712	-0.05594	-2.8841	0.53209	-3.01746	5.2735
-2.74926	-0.05765	-2.79544	-0.05619	-2.88239	0.48149	-3.01581	5.61056
-2.74758	-0.0577	-2.79376	-0.05623	-2.88072	0.42086	-3.01413	5.89217
-2.74594	-0.05763	-2.79208	-0.05633	-2.87905	0.38366	-3.01244	6.48859
-2.74426	-0.05756	-2.79039	-0.05636	-2.87741	0.34507	-3.01077	6.85154
-2.74259	-0.05763	-2.78872	-0.05618	-2.87572	0.30237	-3.0091	7.16755
-2.74096	-0.05754	-2.78699	-0.05634	-2.87404	0.267	-3.00744	7.76722
-2.73927	-0.05745	-2.78531	-0.05639	-2.87234	0.23295	-3.00576	8.15415
-2.7376	-0.05737	-2.78364	-0.05635	-2.87066	0.19824	-3.00409	8.46471
-2.73596	-0.0577	-2.78197	-0.05651	-2.86898	0.16503	-3.00238	9.14374
-2.73427	-0.05725	-2.78028	-0.05645	-2.86732	0.12727	-3.00073	9.48509
-2.73264	-0.05752	-2.77861	-0.05644	-2.86562	0.09893	-2.99904	9.77697
-2.73095	-0.05709	-2.77695	-0.0565	-2.86398	0.07389	-2.99736	10.5027
-2.72929	-0.05712	-2.77526	-0.05659	-2.86229	0.05207	-2.9957	10.7603
-2.72762	-0.05702	-2.77359	-0.05666	-2.86059	0.03379	-2.99403	11.1109
-2.72596	-0.05696	-2.7719	-0.05668	-2.85897	0.01949	-2.99236	11.85
-2.72432	-0.05692	-2.77019	-0.05683	-2.85728	0.00746	-2.99067	12.0532
-2.72263	-0.05681	-2.76855	-0.05677	-2.85564	-0.00102	-2.98899	12.4051
-2.72097	-0.05682	-2.76688	-0.05679	-2.85398	-0.00967	-2.98727	13.2178
-2.71932	-0.05677	-2.76517	-0.05618	-2.85229	-0.01468	-2.98561	13.3696
-2.71762	-0.05667	-2.7635	-0.05598	-2.85063	-0.0174	-2.98394	13.7715
-2.71597	-0.0567	-2.76182	-0.05625	-2.84893	-0.01964	-2.98225	14.4994
-2.71431	-0.0566	-2.76013	-0.05639	-2.84723	-0.02154	-2.98057	14.6368
-2.71265	-0.0566	-2.75845	-0.05658	-2.84557	-0.02224	-2.97887	15.0438
-2.71096	-0.05663	-2.75679	-0.05648	-2.8439	-0.0232	-2.97721	15.7561
-2.7093	-0.05646	-2.7551	-0.05656	-2.8422	-0.02473	-2.97553	15.8304
-2.70763	-0.05637	-2.7534	-0.05667	-2.84053	-0.02579	-2.97385	16.1857
-2.70595	-0.05645	-2.75173	-0.05662	-2.83885	-0.02694	-2.97218	16.817
-2.70431	-0.05645	-2.75003	-0.05668	-2.83716	-0.02751	-2.97048	16.8604
-2.70264	-0.05643	-2.74838	-0.05668	-2.83546	-0.02821	-2.96883	17.2854
-2.70098	-0.05632	-2.74672	-0.05673	-2.83381	-0.0295	-2.96715	17.9343
-2.6993	-0.05625	-2.74502	-0.05672	-2.83213	-0.03002	-2.96548	17.898
-2.69764	-0.05617	-2.74332	-0.05672	-2.83043	-0.03017	-2.96381	18.3488
-2.69598	-0.05591	-2.74167	-0.05663	-2.82876	-0.03101	-2.96212	18.935
-2.69429	-0.05588	-2.73996	-0.05671	-2.82707	-0.03142	-2.96044	18.7942
-2.69259	-0.05588	-2.7383	-0.05667	-2.8254	-0.03186	-2.95876	19.2682
-2.69092	-0.05576	-2.73665	-0.05668	-2.82372	-0.03258	-2.95708	19.7572
-2.68926	-0.0559	-2.73496	-0.05673	-2.82204	-0.0334	-2.9554	19.6123
-2.6876	-0.05562	-2.73327	-0.05673	-2.82037	-0.03399	-2.95372	20.1171
-2.68594	-0.05569	-2.73161	-0.05656	-2.81871	-0.035	-2.95204	20.5095
-2.68427	-0.05563	-2.72993	-0.0564	-2.817	-0.03548	-2.95038	20.3486
-2.68263	-0.05553	-2.72822	-0.05624	-2.81533	-0.03614	-2.94872	20.8747
-2.68096	-0.05534	-2.7266	-0.05618	-2.81365	-0.03608	-2.94704	21.114
-2.67928	-0.05554	-2.7249	-0.05545	-2.81196	-0.03527	-2.94536	20.8998
-2.67765	-0.05575	-2.72323	-0.05584	-2.81031	-0.03576	-2.94369	21.4884
-2.67597	-0.05534	-2.7215	-0.05596	-2.80862	-0.0359	-2.94201	21.6397
-2.6743	-0.05522	-2.71984	-0.05631	-2.80693	-0.03651	-2.94034	21.3714
-2.67263	-0.05518	-2.71815	-0.05639	-2.80527	-0.03648	-2.93864	21.9349
-2.67098	-0.05501	-2.7165	-0.05646	-2.80357	-0.03677	-2.93699	21.999
-2.66931	-0.055	-2.71483	-0.05646	-2.8019	-0.03703	-2.93529	21.7367
-2.66764	-0.05469	-2.71314	-0.05625	-2.80023	-0.03766	-2.93363	22.3138
-2.66597	-0.0544	-2.71147	-0.05613	-2.79853	-0.03672	-2.93192	22.3616
-2.6643	-0.05438	-2.7098	-0.05603	-2.79687	-0.03776	-2.93024	22.0067
-2.66265	-0.05433	-2.70812	-0.05616	-2.79516	-0.03816	-2.92859	22.6058
-2.661	-0.05433	-2.7064	-0.05577	-2.79349	-0.03854	-2.9269	22.5254
-2.65932	-0.05428	-2.70473	-0.05585	-2.79182	-0.03882	-2.92523	22.1999
-2.65765	-0.05428	-2.70306	-0.05564	-2.79013	-0.0389	-2.92355	22.7509
-2.65598	-0.05403	-2.70138	-0.05566	-2.78845	-0.03951	-2.92188	22.5191
-2.65431	-0.054	-2.69969	-0.0555	-2.78676	-0.03966	-2.9202	22.215
-2.65265	-0.05401	-2.69801	-0.05554	-2.78509	-0.03961	-2.91856	22.7117
-2.65096	-0.05394	-2.69631	-0.05546	-2.78341	-0.0403	-2.91688	22.3856
-2.64932	-0.05393	-2.69463	-0.05553	-2.78173	-0.04034	-2.91521	22.0567
-2.64766	-0.05378	-2.69296	-0.05544	-2.78005	-0.04004	-2.91354	22.5463
-2.64599	-0.05361	-2.6913	-0.05542	-2.77837	-0.04019	-2.91185	22.1365
-2.6443	-0.05351	-2.68961	-0.05544	-2.77669	-0.04029	-2.91017	21.7025
-2.64266	-0.05336	-2.68792	-0.05432	-2.77504	-0.03991	-2.9085	22.0111
-2.64099	-0.05337	-2.68626	-0.05459	-2.77334	-0.04011	-2.90682	21.4833
-2.63933	-0.05319	-2.68457	-0.05483	-2.77168	-0.04003	-2.90513	21.0045
-2.63767	-0.05296	-2.6829	-0.05469	-2.76997	-0.04018	-2.90347	21.1798
-2.63601	-0.05311	-2.68124	-0.05481	-2.76831	-0.04003	-2.90179	20.4981
-2.63432	-0.05284	-2.67952	-0.05497	-2.76662	-0.04033	-2.90009	19.8676
-2.63263	-0.05252	-2.67785	-0.05482	-2.76493	-0.04044	-2.89842	19.8102
-2.63099	-0.05255	-2.67617	-0.0548	-2.76327	-0.04092	-2.89673	18.9901
-2.62932	-0.05241	-2.67449	-0.05482	-2.76161	-0.04136	-2.89507	18.2842
-2.62766	-0.05239	-2.67281	-0.05472	-2.75989	-0.04096	-2.89337	18.0276
-2.626	-0.05249	-2.67114	-0.05466	-2.75823	-0.04051	-2.89171	17.0916
-2.62433	-0.05225	-2.66946	-0.05457	-2.75655	-0.04121	-2.89001	16.3508
-2.62266	-0.05199	-2.66775	-0.05437	-2.7549	-0.04188	-2.88836	16.1008
-2.62099	-0.05214	-2.66605	-0.05416	-2.75318	-0.04175	-2.88666	15.1711
-2.61934	-0.0519	-2.66435	-0.05417	-2.75153	-0.04153	-2.88496	14.4779
-2.61764	-0.05171	-2.6627	-0.05399	-2.74982	-0.0421	-2.88331	14.1772
-2.61596	-0.05172	-2.661	-0.05397	-2.74813	-0.04271	-2.88161	13.2461
-2.61426	-0.05151	-2.65933	-0.05394	-2.74646	-0.04228	-2.87994	12.5559
-2.61259	-0.05135	-2.65762	-0.05393	-2.74479	-0.04222	-2.87829	12.2126
-2.61091	-0.05131	-2.65597	-0.05389	-2.7431	-0.04248	-2.87659	11.3443
-2.60924	-0.05123	-2.65426	-0.05381	-2.74144	-0.04232	-2.87494	10.6968
-2.60758	-0.05111	-2.65259	-0.05364	-2.73975	-0.04199	-2.87326	10.3545
-2.60588	-0.05104	-2.65091	-0.05352	-2.7381	-0.04196	-2.87157	9.58743
-2.60422	-0.05077	-2.64925	-0.05259	-2.73639	-0.04238	-2.86991	9.03583
-2.60255	-0.05049	-2.64756	-0.05304	-2.73474	-0.04247	-2.86823	8.71147
-2.60118	-0.05056	-2.64587	-0.053	-2.73305	-0.04225	-2.86653	8.00108
-2.6007	-0.05063	-2.64421	-0.05312	-2.73135	-0.04248	-2.86487	7.55481
		-2.64252	-0.05308	-2.7297	-0.04188	-2.86317	7.26391
		-2.64084	-0.05316	-2.728	-0.04206	-2.86151	6.65723
		-2.63912	-0.05293	-2.7263	-0.04215	-2.85982	6.3131
		-2.63748	-0.05264	-2.72466	-0.04199	-2.85815	6.12523
		-2.63581	-0.05272	-2.72297	-0.04224	-2.85647	5.62667
		-2.63411	-0.05261	-2.72128	-0.04221	-2.85477	5.39048
		-2.63244	-0.05252	-2.71961	-0.04052	-2.8531	5.2098
		-2.63075	-0.05244	-2.71793	-0.04138	-2.8514	4.76826
		-2.62907	-0.05221	-2.71623	-0.04156	-2.84973	4.51959
		-2.62738	-0.05215	-2.71456	-0.04126	-2.84807	4.34181
		-2.62571	-0.05219	-2.7129	-0.04165	-2.84639	3.94609
		-2.62404	-0.05185	-2.71119	-0.04206	-2.84471	3.7774
		-2.62236	-0.05187	-2.70951	-0.04203	-2.84304	3.59786
		-2.62067	-0.05172	-2.70783	-0.04167	-2.84135	3.27628
		-2.61901	-0.05153	-2.70616	-0.04126	-2.83966	3.16592
		-2.61732	-0.05128	-2.70449	-0.04132	-2.83799	3.00346
		-2.61564	-0.05126	-2.70279	-0.04179	-2.83633	2.688
		-2.61397	-0.0511	-2.70111	-0.04216	-2.83466	2.57834
		-2.61224	-0.04973	-2.69943	-0.04226	-2.83298	2.41624
		-2.61058	-0.0504	-2.69775	-0.04239	-2.83129	2.17237
		-2.60892	-0.05042	-2.69613	-0.04215	-2.82962	2.06519
		-2.60729	-0.05055	-2.69441	-0.04207	-2.82798	1.88933
		-2.60558	-0.05043	-2.69274	-0.04214	-2.82629	1.65077
		-2.60393	-0.05036	-2.69106	-0.04238	-2.8246	1.50971
		-2.60222	-0.05022	-2.68938	-0.04221	-2.82294	1.35021
		-2.60105	-0.05018	-2.68772	-0.04203	-2.82127	1.15559
		-2.60062	-0.05051	-2.68602	-0.04202	-2.8196	1.00036
				-2.68436	-0.04253	-2.81794	0.87246
				-2.68268	-0.04262	-2.81627	0.74555
				-2.68099	-0.04282	-2.81459	0.65003
				-2.67931	-0.04213	-2.81294	0.54873
				-2.67762	-0.04293	-2.81124	0.47213
				-2.67594	-0.04307	-2.80957	0.42322
				-2.67426	-0.04339	-2.8079	0.38143
				-2.67259	-0.04354	-2.80623	0.34819
				-2.6709	-0.04325	-2.80457	0.32392
				-2.66924	-0.04331	-2.80289	0.30392
				-2.66753	-0.04336	-2.80123	0.2904
				-2.66582	-0.04315	-2.79955	0.27855
				-2.66415	-0.04337	-2.79787	0.2675
				-2.66249	-0.04385	-2.79621	0.26012
				-2.66082	-0.0439	-2.79454	0.25038
				-2.65915	-0.04411	-2.79285	0.23772
				-2.65746	-0.0444	-2.79118	0.23164
				-2.6558	-0.0442	-2.78951	0.22685
				-2.65408	-0.0441	-2.78783	0.22375
				-2.6524	-0.04429	-2.78615	0.22081
				-2.65073	-0.04408	-2.78448	0.21888
				-2.64904	-0.04404	-2.78281	0.21565
				-2.64738	-0.04446	-2.78111	0.21009
				-2.64571	-0.04366	-2.77946	0.20967
				-2.64401	-0.04361	-2.77777	0.20816
				-2.64232	-0.04356	-2.77609	0.20533
				-2.64064	-0.04239	-2.7744	0.20131
				-2.63897	-0.04326	-2.77271	0.19834
				-2.63729	-0.04367	-2.77104	0.19689
				-2.6356	-0.04385	-2.76935	0.19452
				-2.63394	-0.04433	-2.76769	0.1935
				-2.63223	-0.04448	-2.766	0.19358
				-2.63057	-0.04431	-2.76434	0.19362
				-2.62889	-0.04421	-2.76267	0.19064
				-2.62722	-0.04379	-2.76098	0.18728
				-2.62555	-0.04348	-2.7593	0.18589
				-2.62385	-0.04365	-2.75762	0.18527
				-2.62216	-0.04354	-2.75594	0.18202
				-2.62048	-0.04386	-2.75425	0.17968
				-2.61883	-0.04381	-2.75256	0.17931
				-2.61713	-0.04389	-2.75088	0.18002
				-2.61544	-0.04348	-2.74918	0.18173
				-2.61377	-0.04381	-2.74753	0.1794
				-2.61207	-0.04314	-2.74583	0.17701
				-2.61036	-0.04339	-2.74415	0.17581
				-2.60873	-0.04307	-2.74249	0.17447
				-2.60704	-0.04318	-2.74083	0.17459
				-2.60536	-0.04367	-2.73915	0.16991
				-2.60368	-0.04384	-2.73747	0.16965
				-2.60199	-0.042	-2.73577	0.16748
				-2.60085	-0.04246	-2.73412	0.16631
				-2.60035	-0.04156	-2.73243	0.16639
						-2.73073	0.16571
						-2.72904	0.16235
						-2.72738	0.16034
						-2.72572	0.1592
						-2.72399	0.15804
						-2.72236	0.15714
						-2.72065	0.15664
						-2.71898	0.15468
						-2.71728	0.15291
						-2.71562	0.15391
						-2.71396	0.15277
						-2.71225	0.15237
						-2.71059	0.15234
						-2.7089	0.15097
						-2.7072	0.15084
						-2.70554	0.14705
						-2.70385	0.14465
						-2.70219	0.1437
						-2.70049	0.14682
						-2.69881	0.14468
						-2.69712	0.14401
						-2.69544	0.14291
						-2.69377	0.14349
						-2.69209	0.143
						-2.69041	0.14227
						-2.68873	0.13806
						-2.68705	0.13762
						-2.68538	0.13669
						-2.68369	0.13538
						-2.68201	0.13581
						-2.68032	0.13721
						-2.67865	0.13173
						-2.67697	0.12722
						-2.67528	0.12638
						-2.67359	0.12424
						-2.67193	0.12182
						-2.67024	0.12146
						-2.66859	0.12115
						-2.66688	0.11876
						-2.66516	0.11728
						-2.66351	0.11661
						-2.66184	0.11649
						-2.66015	0.11477
						-2.65847	0.11312
						-2.65678	0.11284
						-2.6551	0.11424
						-2.65342	0.11245
						-2.65174	0.10944
						-2.65004	0.10725
						-2.6484	0.10573
						-2.64674	0.10413
						-2.64503	0.1022
						-2.64333	0.09969
						-2.64165	0.10046
						-2.64	0.0971
						-2.63826	0.09808
						-2.63659	0.09669
						-2.6349	0.09528
						-2.63322	0.09533
						-2.63156	0.0951
						-2.62992	0.0924
						-2.62821	0.0896
						-2.62653	0.08648
						-2.62488	0.08351
						-2.62315	0.08429
						-2.62148	0.08341
						-2.6198	0.08478
						-2.61814	0.08404
						-2.61648	0.08364
						-2.61478	0.08345
						-2.61309	0.08305
						-2.6114	0.08121
						-2.60975	0.08183
						-2.60808	0.08026
						-2.60635	0.07865
						-2.60469	0.07571
						-2.60301	0.07637
						-2.60133	0.07637
						-2.60054	0.07492

## Sheet: Fig. 3c
Ewe = -3.15 V		Ewe = -3.20 V		Ewe = -3.22 V		Ewe = -3.24 V		Ewe = -3.30 V
E	j	E	j	E	j	E	j	E	j
(V vs. SHE)	(mA cm-2)	(V vs. SHE)	(mA cm-2)	(V vs. SHE)	(mA cm-2)	(V vs. SHE)	(mA cm-2)	(V vs. SHE)	(mA cm-2)
-3.15116	-0.29578	-3.2009	-2.30052	-3.22079	-6.41193	-3.24088	-16.9777	-3.30095	-61.7752
-3.15016	-0.29527	-3.19988	-2.29569	-3.2198	-6.52973	-3.23995	-17.238	-3.2999	-61.8981
-3.14846	-0.29372	-3.19821	-2.29053	-3.2181	-6.68758	-3.23826	-17.4606	-3.29827	-61.9715
-3.1468	-0.28955	-3.19657	-2.27087	-3.21642	-6.83187	-3.23663	-17.7421	-3.29657	-61.8364
-3.14512	-0.2854	-3.19487	-2.24528	-3.21476	-6.93761	-3.235	-17.901	-3.2949	-62.0814
-3.14346	-0.28035	-3.19318	-2.21767	-3.21312	-7.04729	-3.23329	-18.0382	-3.29318	-62.1153
-3.14176	-0.27377	-3.19149	-2.18299	-3.21139	-7.11736	-3.23158	-18.1805	-3.29151	-61.7251
-3.14008	-0.26632	-3.18982	-2.15221	-3.20976	-7.18423	-3.22989	-18.2302	-3.28984	-61.8449
-3.13839	-0.25799	-3.18814	-2.10552	-3.20809	-7.23061	-3.22828	-18.2374	-3.28818	-61.6271
-3.13667	-0.25028	-3.18649	-2.07739	-3.20643	-7.26933	-3.22659	-18.3228	-3.2865	-61.3141
-3.13503	-0.2438	-3.18479	-2.09153	-3.20474	-7.26536	-3.22489	-18.3159	-3.28482	-61.3577
-3.13332	-0.23545	-3.18314	-2.0603	-3.20308	-7.26574	-3.22324	-18.2828	-3.28316	-61.0746
-3.13166	-0.2261	-3.18146	-2.02987	-3.20139	-7.26925	-3.22155	-18.2834	-3.28151	-60.6579
-3.13	-0.21986	-3.17979	-1.99576	-3.19975	-7.23841	-3.21989	-18.1834	-3.27983	-60.7362
-3.12829	-0.20922	-3.17811	-1.95225	-3.1981	-7.20231	-3.21824	-18.1058	-3.27816	-60.3134
-3.12661	-0.20188	-3.17644	-1.91385	-3.19638	-7.17101	-3.21652	-18.0399	-3.27645	-59.9748
-3.12492	-0.19195	-3.17476	-1.87078	-3.19467	-7.09242	-3.21486	-17.89	-3.27476	-60.0686
-3.12327	-0.18377	-3.17309	-1.8259	-3.19301	-7.02584	-3.2132	-17.6893	-3.2731	-59.4732
-3.12158	-0.1758	-3.1714	-1.79272	-3.19131	-6.95787	-3.2115	-17.3741	-3.27143	-59.0577
-3.1199	-0.1695	-3.16971	-1.75176	-3.18964	-6.87016	-3.20983	-17.1591	-3.26976	-58.9824
-3.11822	-0.15954	-3.16804	-1.71174	-3.18794	-6.78529	-3.20812	-17.0235	-3.26809	-58.4835
-3.11654	-0.15037	-3.16637	-1.67335	-3.1863	-6.68298	-3.20647	-16.8651	-3.26639	-58.1037
-3.11485	-0.14455	-3.16466	-1.63083	-3.1846	-6.56584	-3.20479	-16.6202	-3.2647	-57.8576
-3.1132	-0.13575	-3.163	-1.59518	-3.18293	-6.46492	-3.20312	-16.4448	-3.26306	-57.3595
-3.11149	-0.12759	-3.16134	-1.55915	-3.18125	-6.35154	-3.20143	-16.2625	-3.26138	-56.7184
-3.10983	-0.1209	-3.15966	-1.52428	-3.17959	-6.22938	-3.19977	-15.9742	-3.25968	-56.3913
-3.10813	-0.11349	-3.15796	-1.48883	-3.1779	-6.13539	-3.19807	-15.7768	-3.25803	-55.8113
-3.10642	-0.10308	-3.15629	-1.45501	-3.17622	-6.02207	-3.19637	-15.5416	-3.25633	-55.4316
-3.10476	-0.09471	-3.15458	-1.41538	-3.17455	-5.86667	-3.19471	-15.2278	-3.25463	-55.1293
-3.10311	-0.08976	-3.15294	-1.3865	-3.17286	-5.73481	-3.19306	-15.032	-3.25297	-54.4874
-3.10142	-0.0818	-3.15121	-1.3512	-3.1712	-5.59611	-3.19137	-14.7809	-3.25128	-54.0276
-3.09977	-0.0728	-3.14955	-1.31826	-3.1695	-5.44893	-3.1897	-14.4584	-3.24959	-53.7075
-3.09811	-0.06492	-3.14787	-1.28535	-3.16783	-5.30532	-3.18801	-14.2225	-3.24792	-52.9798
-3.09642	-0.05769	-3.1462	-1.2533	-3.16617	-5.16353	-3.18632	-13.9167	-3.24622	-52.6277
-3.09473	-0.05211	-3.14453	-1.22321	-3.16447	-5.01404	-3.18464	-13.6089	-3.24458	-52.2325
-3.09306	-0.04289	-3.14285	-1.19029	-3.16285	-4.88026	-3.18299	-13.3543	-3.2429	-51.6016
-3.09133	-0.03507	-3.14116	-1.15994	-3.16114	-4.72204	-3.18127	-12.9983	-3.24125	-51.2966
-3.08967	-0.02942	-3.13949	-1.12679	-3.15947	-4.57475	-3.1796	-12.6517	-3.23959	-50.8777
-3.088	-0.02279	-3.13781	-1.10173	-3.15777	-4.43374	-3.17794	-12.4383	-3.23793	-50.1507
-3.08631	-0.01573	-3.13613	-1.07264	-3.15608	-4.2956	-3.17621	-12.0624	-3.23626	-49.7142
-3.08462	-0.01107	-3.13443	-1.04092	-3.15439	-4.15525	-3.17451	-11.7679	-3.23454	-49.1184
-3.08295	-0.00629	-3.13275	-1.01651	-3.15274	-4.02784	-3.17282	-11.5495	-3.23288	-48.0532
-3.08131	0.000681216	-3.13106	-0.98398	-3.15103	-3.8904	-3.17116	-11.2541	-3.23121	-47.6684
-3.07958	0.00598	-3.12938	-0.95769	-3.14938	-3.75885	-3.16949	-10.9917	-3.22949	-47.2048
-3.07793	0.01281	-3.12769	-0.9318	-3.1477	-3.64595	-3.1678	-10.6999	-3.22784	-46.5114
-3.07624	0.01825	-3.12602	-0.90408	-3.146	-3.52043	-3.16613	-10.3574	-3.22615	-46.0811
-3.07456	0.02314	-3.12434	-0.87924	-3.14432	-3.40376	-3.16447	-10.0455	-3.22448	-45.5336
-3.07286	0.0259	-3.12268	-0.85883	-3.14264	-3.29266	-3.16279	-9.77839	-3.22279	-44.8029
-3.07121	0.03007	-3.121	-0.8304	-3.14098	-3.17847	-3.16108	-9.4627	-3.22112	-44.4
-3.06952	0.03692	-3.11931	-0.80688	-3.13927	-3.07748	-3.15943	-9.13106	-3.21944	-43.7472
-3.06784	0.03939	-3.11764	-0.78635	-3.13759	-2.98281	-3.15773	-8.80934	-3.21773	-43.0336
-3.06619	0.04177	-3.11595	-0.7555	-3.1359	-2.88606	-3.15608	-8.48287	-3.21606	-42.6153
-3.06448	0.04513	-3.11427	-0.73316	-3.13425	-2.79801	-3.15441	-8.18318	-3.21439	-41.8745
-3.06283	0.04758	-3.11259	-0.70815	-3.13256	-2.714	-3.15274	-7.92693	-3.21273	-41.1943
-3.06116	0.05198	-3.11092	-0.68413	-3.13088	-2.63016	-3.15106	-7.64514	-3.21106	-40.7692
-3.05946	0.05539	-3.10923	-0.66573	-3.12918	-2.54856	-3.14938	-7.37489	-3.20936	-40.0508
-3.05779	0.0579	-3.10756	-0.64269	-3.12752	-2.47459	-3.14769	-7.09511	-3.20768	-39.3661
-3.05613	0.05987	-3.10588	-0.61808	-3.12583	-2.40529	-3.14603	-6.81751	-3.206	-38.9138
-3.05439	0.06531	-3.1042	-0.5973	-3.12415	-2.33224	-3.14433	-6.56159	-3.20435	-38.2311
-3.05272	0.06569	-3.10249	-0.57849	-3.12246	-2.26784	-3.14265	-6.31485	-3.20267	-37.5555
-3.05104	0.06859	-3.10084	-0.55638	-3.12079	-2.20608	-3.14098	-6.07145	-3.20097	-37.0086
-3.04933	0.0723	-3.09916	-0.53671	-3.1191	-2.14172	-3.1393	-5.83992	-3.19928	-36.2166
-3.04766	0.07225	-3.09748	-0.51908	-3.11741	-2.08856	-3.13761	-5.62607	-3.19759	-35.5667
-3.04598	0.07448	-3.09581	-0.49532	-3.11574	-2.03018	-3.13592	-5.39666	-3.1959	-35.0225
-3.0443	0.0771	-3.09414	-0.47089	-3.11408	-1.97472	-3.13427	-5.19708	-3.19427	-34.2271
-3.04261	0.07825	-3.09243	-0.45157	-3.11241	-1.9248	-3.13258	-5.00901	-3.19255	-33.5768
-3.04095	0.08093	-3.09078	-0.43212	-3.11071	-1.87111	-3.1309	-4.81907	-3.19088	-33.091
-3.03927	0.08324	-3.0891	-0.41419	-3.10904	-1.81677	-3.12921	-4.63385	-3.18918	-32.3674
-3.03762	0.08536	-3.08739	-0.39648	-3.10735	-1.76912	-3.12752	-4.45573	-3.18751	-31.7011
-3.0359	0.08417	-3.08574	-0.37939	-3.10566	-1.72087	-3.12585	-4.28608	-3.18585	-31.1938
-3.03422	0.08718	-3.08404	-0.36108	-3.10401	-1.67367	-3.12416	-4.13233	-3.18412	-30.4468
-3.03253	0.08753	-3.08233	-0.3419	-3.10234	-1.62354	-3.12245	-3.99054	-3.18242	-29.8806
-3.03086	0.08788	-3.0807	-0.32227	-3.10063	-1.56855	-3.12079	-3.84538	-3.18073	-29.3058
-3.02917	0.09038	-3.07901	-0.30437	-3.09895	-1.52483	-3.1191	-3.7225	-3.17908	-28.486
-3.02749	0.09091	-3.07731	-0.28715	-3.09727	-1.48225	-3.11744	-3.59914	-3.17741	-27.9241
-3.02585	0.09252	-3.07568	-0.26949	-3.09563	-1.43318	-3.11575	-3.4776	-3.17574	-27.2045
-3.02414	0.09437	-3.07398	-0.25323	-3.09391	-1.3905	-3.11405	-3.36253	-3.17405	-26.46
-3.02251	0.09568	-3.07227	-0.23614	-3.09229	-1.34425	-3.11237	-3.26633	-3.17237	-25.955
-3.0208	0.09725	-3.07064	-0.21952	-3.09055	-1.30864	-3.1107	-3.1669	-3.17071	-25.2759
-3.01913	0.09643	-3.06894	-0.19896	-3.0889	-1.26467	-3.10903	-3.07231	-3.16905	-24.5538
-3.01745	0.09832	-3.06726	-0.18297	-3.08723	-1.22636	-3.10736	-2.97829	-3.16735	-24.0159
-3.01579	0.09874	-3.06558	-0.16649	-3.08554	-1.18214	-3.10566	-2.88995	-3.16565	-23.3655
-3.01411	0.09969	-3.06389	-0.15228	-3.08388	-1.1312	-3.104	-2.8066	-3.16398	-22.7312
-3.0124	0.10206	-3.06222	-0.13424	-3.08218	-1.08388	-3.10229	-2.72543	-3.1623	-22.1028
-3.01067	0.10443	-3.06053	-0.12236	-3.08049	-1.03809	-3.10064	-2.64462	-3.16063	-21.3444
-3.00903	0.1045	-3.05888	-0.10843	-3.0788	-0.99885	-3.09898	-2.56538	-3.15893	-20.7175
-3.00734	0.10678	-3.0572	-0.09504	-3.0771	-0.95802	-3.0973	-2.48804	-3.15728	-20.2067
-3.00567	0.10699	-3.05552	-0.07629	-3.07546	-0.91723	-3.0956	-2.41194	-3.15558	-19.6152
-3.00398	0.10735	-3.05378	-0.06157	-3.07378	-0.87614	-3.09393	-2.3406	-3.15391	-18.9959
-3.0023	0.11005	-3.05214	-0.04859	-3.07213	-0.83509	-3.09226	-2.26467	-3.15226	-18.4794
-3.00062	0.1122	-3.05045	-0.03843	-3.07041	-0.79669	-3.09058	-2.19539	-3.15052	-17.8257
-2.99893	0.11482	-3.04877	-0.02843	-3.06873	-0.75378	-3.08893	-2.12718	-3.14885	-17.2636
-2.99728	0.11589	-3.04708	-0.01416	-3.06706	-0.71614	-3.08723	-2.05604	-3.14716	-16.7327
-2.99557	0.11726	-3.0454	-0.00219	-3.06537	-0.67371	-3.08555	-1.98145	-3.1455	-16.1715
-2.99389	0.11908	-3.04371	0.00616	-3.0637	-0.63588	-3.08387	-1.91276	-3.14382	-15.6475
-2.99225	0.11962	-3.04204	0.01394	-3.06201	-0.59222	-3.08217	-1.84342	-3.14214	-15.141
-2.99053	0.12009	-3.04039	0.02299	-3.06031	-0.55716	-3.0805	-1.77297	-3.14045	-14.5862
-2.98885	0.12272	-3.03867	0.02975	-3.05868	-0.51683	-3.07882	-1.70514	-3.13879	-14.0471
-2.98716	0.12103	-3.03701	0.03732	-3.05697	-0.48	-3.07713	-1.63332	-3.13708	-13.589
-2.98547	0.11967	-3.03531	0.04809	-3.05534	-0.43767	-3.07548	-1.56636	-3.13543	-13.0671
-2.98381	0.10923	-3.03367	0.05667	-3.05362	-0.40517	-3.07377	-1.50603	-3.13375	-12.6239
-2.98215	0.11047	-3.03198	0.06861	-3.0519	-0.3657	-3.07209	-1.43577	-3.13207	-12.2019
-2.98046	0.10812	-3.03029	0.0769	-3.05023	-0.33335	-3.07042	-1.36706	-3.1304	-11.7774
-2.97877	0.10924	-3.02861	0.08389	-3.04858	-0.29806	-3.06873	-1.29962	-3.12872	-11.3446
-2.97711	0.1106	-3.02695	0.09234	-3.04687	-0.26474	-3.06709	-1.23557	-3.12704	-10.9531
-2.97542	0.11173	-3.02525	0.10521	-3.04517	-0.22992	-3.06538	-1.16931	-3.12539	-10.5453
-2.97375	0.11133	-3.0236	0.11594	-3.0435	-0.20045	-3.06369	-1.10547	-3.12369	-10.1485
-2.97208	0.10127	-3.0219	0.12428	-3.04184	-0.16978	-3.06201	-1.04028	-3.12202	-9.78636
-2.97036	0.09903	-3.02022	0.13355	-3.04013	-0.13601	-3.06036	-0.97413	-3.12031	-9.39121
-2.96871	0.09789	-3.01857	0.14198	-3.03848	-0.11083	-3.05865	-0.90906	-3.11867	-9.00382
-2.96706	0.09598	-3.01688	0.14889	-3.03681	-0.07745	-3.05699	-0.84372	-3.11696	-8.67174
-2.96536	0.09815	-3.0152	0.15916	-3.03511	-0.05162	-3.0553	-0.78585	-3.1153	-8.34495
-2.96369	0.09946	-3.01352	0.17159	-3.03346	-0.02815	-3.05368	-0.72748	-3.11361	-8.06253
-2.96201	0.09997	-3.0118	0.18184	-3.0318	0.00332	-3.05195	-0.66315	-3.11192	-7.80524
-2.96037	0.09736	-3.01014	0.19027	-3.03007	0.02961	-3.05027	-0.60352	-3.11024	-7.52609
-2.95872	0.09753	-3.00849	0.20078	-3.02841	0.05533	-3.04857	-0.55244	-3.10853	-7.27384
-2.95703	0.09771	-3.00676	0.20871	-3.02673	0.08237	-3.0469	-0.49932	-3.10688	-7.06948
-2.95537	0.09857	-3.00508	0.21834	-3.02503	0.10647	-3.0452	-0.4432	-3.10518	-6.84077
-2.95369	0.09893	-3.00342	0.22951	-3.02338	0.13699	-3.04354	-0.3855	-3.10353	-6.6377
-2.95202	0.09889	-3.00172	0.24071	-3.02171	0.16509	-3.04183	-0.32539	-3.1018	-6.44528
-2.95034	0.09915	-3.00005	0.2501	-3.02004	0.19156	-3.04016	-0.27471	-3.10013	-6.23018
-2.94871	0.10214	-2.99839	0.25771	-3.01837	0.2271	-3.03849	-0.22734	-3.09845	-6.05439
-2.94705	0.10124	-2.9967	0.26816	-3.01668	0.25664	-3.03678	-0.18205	-3.09681	-5.89031
-2.94537	0.10085	-2.99501	0.27431	-3.01503	0.28959	-3.03512	-0.1352	-3.09512	-5.72013
-2.94372	0.09864	-2.99337	0.28662	-3.01331	0.32285	-3.03346	-0.09678	-3.09344	-5.54616
-2.94205	0.09935	-2.99164	0.29675	-3.01162	0.35473	-3.03178	-0.04763	-3.09176	-5.39674
-2.94035	0.09988	-2.98995	0.30497	-3.00993	0.3911	-3.03008	-0.00384	-3.09009	-5.23384
-2.9387	0.10088	-2.98828	0.30919	-3.00828	0.42202	-3.02841	0.04093	-3.08839	-5.08029
-2.93701	0.10074	-2.98659	0.31671	-3.00655	0.46006	-3.02672	0.08861	-3.08671	-4.93453
-2.93533	0.09917	-2.98494	0.32459	-3.0049	0.48936	-3.02504	0.13468	-3.085	-4.77638
-2.93366	0.09961	-2.98325	0.33315	-3.00319	0.52395	-3.02337	0.18574	-3.08334	-4.63185
-2.93198	0.10083	-2.98156	0.34025	-3.00151	0.55514	-3.02168	0.23674	-3.08167	-4.46579
-2.93028	0.09814	-2.97989	0.31968	-2.99985	0.58978	-3.02003	0.28249	-3.08002	-4.30713
-2.92865	0.09729	-2.97823	0.30957	-2.99815	0.62192	-3.01835	0.33276	-3.07834	-4.15743
-2.92696	0.09921	-2.97657	0.31519	-2.99649	0.65291	-3.01667	0.37666	-3.07665	-4.00579
-2.92528	0.10114	-2.97492	0.31916	-2.99482	0.68692	-3.01502	0.41019	-3.075	-3.85507
-2.92358	0.09969	-2.97324	0.32381	-2.99314	0.71921	-3.01331	0.45016	-3.0733	-3.71023
-2.9219	0.09988	-2.97159	0.32953	-2.99144	0.75562	-3.01163	0.49747	-3.07161	-3.56499
-2.92023	0.10138	-2.96985	0.33469	-2.98978	0.76582	-3.00993	0.54815	-3.06992	-3.40766
-2.91855	0.10147	-2.96818	0.33787	-2.98807	0.7874	-3.00826	0.59309	-3.06827	-3.26572
-2.91689	0.10167	-2.96653	0.33868	-2.98643	0.78929	-3.00656	0.64522	-3.06657	-3.11999
-2.91518	0.10133	-2.96484	0.33775	-2.98474	0.81911	-3.00489	0.69504	-3.0649	-2.96615
-2.91349	0.10142	-2.96313	0.34037	-2.98308	0.84515	-3.0032	0.74424	-3.06321	-2.8232
-2.9118	0.10187	-2.96148	0.33642	-2.9814	0.87403	-3.00151	0.79666	-3.06156	-2.66918
-2.91014	0.10246	-2.9598	0.33029	-2.9797	0.89752	-2.99983	0.83947	-3.05983	-2.52019
-2.90846	0.10039	-2.95813	0.30765	-2.97803	0.85808	-2.99816	0.88307	-3.05818	-2.37477
-2.90678	0.0996	-2.95648	0.26787	-2.97639	0.87379	-2.99649	0.92382	-3.0565	-2.23682
-2.90511	0.09931	-2.95478	0.23473	-2.9747	0.8659	-2.99482	0.97	-3.05481	-2.0988
-2.9034	0.09845	-2.95313	0.20979	-2.97297	0.87795	-2.99312	1.02453	-3.05313	-1.96498
-2.90176	0.09824	-2.95144	0.19977	-2.97129	0.88535	-2.99144	1.07769	-3.05145	-1.83154
-2.90007	0.09931	-2.94977	0.19031	-2.96959	0.79987	-2.98975	1.12983	-3.04981	-1.70518
-2.89837	0.09745	-2.94808	0.18348	-2.96795	0.8114	-2.98808	1.18661	-3.04807	-1.58136
-2.89673	0.09784	-2.94639	0.14346	-2.96628	0.78713	-2.9864	1.2415	-3.04639	-1.45913
-2.89503	0.09648	-2.94473	0.13717	-2.9646	0.71792	-2.9847	1.29943	-3.04473	-1.35201
-2.89334	0.09518	-2.94304	0.13513	-2.96292	0.71713	-2.98304	1.3512	-3.04304	-1.25797
-2.89172	0.0957	-2.94136	0.13157	-2.96124	0.72593	-2.98138	1.40115	-3.04136	-1.15458
-2.89002	0.09394	-2.9397	0.13358	-2.95954	0.72781	-2.97969	1.45051	-3.03967	-1.04472
-2.88835	0.09586	-2.93799	0.13483	-2.95787	0.73043	-2.97803	1.4344	-3.03799	-0.92282
-2.88666	0.09488	-2.93632	0.13683	-2.9562	0.73469	-2.97636	1.48096	-3.0363	-0.80098
-2.88497	0.09732	-2.93464	0.13921	-2.95449	0.73923	-2.97465	1.5308	-3.03467	-0.66368
-2.88327	0.09658	-2.93299	0.14058	-2.95284	0.7418	-2.97296	1.5459	-3.03295	-0.52908
-2.88159	0.09748	-2.93128	0.14155	-2.95118	0.74798	-2.97128	1.56064	-3.03128	-0.38531
-2.87991	0.09591	-2.92963	0.14117	-2.94948	0.74972	-2.96961	1.60536	-3.02963	-0.24558
-2.87821	0.09538	-2.92797	0.14188	-2.94781	0.75241	-2.96791	1.60576	-3.02793	-0.11832
-2.87654	0.0945	-2.92628	0.1446	-2.94614	0.75664	-2.96627	1.58912	-3.02622	0.00743
-2.87488	0.09424	-2.92459	0.14697	-2.94445	0.75776	-2.96457	1.62681	-3.02457	0.12643
-2.87317	0.09366	-2.92293	0.14737	-2.94278	0.72512	-2.96291	1.65655	-3.02287	0.25579
-2.87151	0.09433	-2.92124	0.14747	-2.9411	0.64116	-2.96124	1.64085	-3.0212	0.38115
-2.86985	0.09423	-2.91954	0.15097	-2.93943	0.64183	-2.95954	1.61597	-3.01957	0.5379
-2.86813	0.09588	-2.91788	0.15122	-2.93778	0.6451	-2.95792	1.64077	-3.01789	0.70306
-2.8665	0.09655	-2.91617	0.15259	-2.93612	0.64484	-2.95622	1.53966	-3.0162	0.85913
-2.86484	0.09679	-2.91452	0.15373	-2.93444	0.64708	-2.95456	1.43837	-3.01452	1.02234
-2.86314	0.09683	-2.91284	0.15725	-2.93279	0.64525	-2.95287	1.42232	-3.01278	1.16611
-2.86145	0.09736	-2.91114	0.15935	-2.93116	0.64511	-2.9512	1.42568	-3.0111	1.30005
-2.85978	0.0954	-2.90946	0.16175	-2.92947	0.64807	-2.94955	1.44707	-3.00946	1.45759
-2.85808	0.09615	-2.90779	0.16437	-2.92784	0.65174	-2.94785	1.47382	-3.00774	1.60224
-2.85639	0.09588	-2.90612	0.16428	-2.92617	0.65098	-2.94616	1.50043	-3.00605	1.75108
-2.85471	0.0963	-2.90444	0.16826	-2.92448	0.62747	-2.9445	1.51197	-3.00439	1.92313
-2.85306	0.09609	-2.90276	0.171	-2.92278	0.59062	-2.9428	1.52526	-3.00271	2.09507
-2.85136	0.09529	-2.90111	0.1718	-2.9211	0.57115	-2.94112	1.48172	-3.00106	2.25774
-2.84971	0.0936	-2.89941	0.17141	-2.91944	0.56369	-2.93947	1.39205	-2.99934	2.44579
-2.84805	0.09336	-2.89772	0.16894	-2.91774	0.56883	-2.9378	1.37014	-2.99765	2.62434
-2.84639	0.09285	-2.89608	0.16965	-2.91605	0.57194	-2.9361	1.39352	-2.99597	2.7974
-2.84465	0.09461	-2.89436	0.16999	-2.91437	0.57545	-2.93443	1.41624	-2.99428	2.98727
-2.84302	0.09422	-2.89269	0.17046	-2.91269	0.57971	-2.93276	1.43438	-2.99266	3.16424
-2.84131	0.09518	-2.89102	0.17249	-2.91101	0.49638	-2.93107	1.45996	-2.99095	3.3585
-2.83964	0.09524	-2.88933	0.17592	-2.90938	0.47204	-2.92936	1.48682	-2.98929	3.56356
-2.83796	0.09241	-2.88762	0.17709	-2.9077	0.47431	-2.92769	1.50967	-2.98763	3.75196
-2.83626	0.09534	-2.886	0.17528	-2.906	0.47681	-2.926	1.53392	-2.98593	3.95902
-2.83458	0.09334	-2.88427	0.17684	-2.90436	0.47819	-2.92434	1.55246	-2.9842	4.19635
-2.83291	0.09504	-2.88256	0.17771	-2.90272	0.4829	-2.92263	1.56786	-2.98253	4.38119
-2.83123	0.09444	-2.88093	0.17839	-2.90105	0.48632	-2.92099	1.51059	-2.98082	4.59632
-2.82952	0.09377	-2.87921	0.17858	-2.89935	0.48671	-2.91931	1.53232	-2.97917	4.7937
-2.82788	0.09425	-2.87753	0.17715	-2.89773	0.49106	-2.91765	1.55486	-2.97747	4.98
-2.82621	0.09414	-2.87584	0.17597	-2.89605	0.49186	-2.91595	1.57466	-2.97579	5.18188
-2.82451	0.09389	-2.87417	0.17692	-2.89439	0.49434	-2.91428	1.59675	-2.97413	5.38304
-2.82285	0.09363	-2.87246	0.17804	-2.89273	0.49809	-2.91262	1.62291	-2.97245	5.55672
-2.82117	0.09463	-2.87077	0.1778	-2.89105	0.49893	-2.91092	1.64255	-2.97076	5.78723
-2.81947	0.09522	-2.86911	0.17531	-2.88937	0.5005	-2.90922	1.65915	-2.96909	5.99973
-2.81779	0.09294	-2.86745	0.17391	-2.8877	0.50203	-2.9076	1.68357	-2.96741	6.17523
-2.81614	0.09248	-2.86577	0.17553	-2.886	0.50607	-2.90586	1.69989	-2.96573	6.39144
-2.81443	0.09432	-2.86409	0.17448	-2.88433	0.50692	-2.9042	1.71598	-2.96405	6.60507
-2.81277	0.09561	-2.86241	0.17186	-2.88266	0.50826	-2.90254	1.7324	-2.96235	6.80507
-2.81113	0.0955	-2.86075	0.17096	-2.881	0.50944	-2.90085	1.75448	-2.9607	7.02258
-2.80942	0.0954	-2.85906	0.17163	-2.87933	0.5091	-2.89919	1.77105	-2.95899	7.24693
-2.80774	0.09453	-2.85738	0.16859	-2.87767	0.50821	-2.89749	1.78705	-2.95735	7.41149
-2.80609	0.09242	-2.85569	0.16843	-2.87598	0.50829	-2.8958	1.8017	-2.95566	7.65957
-2.80439	0.09229	-2.85404	0.16679	-2.87434	0.50878	-2.89414	1.81822	-2.95397	7.85222
-2.80272	0.09323	-2.85235	0.16556	-2.87268	0.50682	-2.89247	1.83269	-2.95227	8.05566
-2.80104	0.09417	-2.85066	0.16274	-2.87098	0.5048	-2.89074	1.84485	-2.9506	8.28419
-2.79934	0.09376	-2.849	0.16229	-2.86933	0.50461	-2.88906	1.85844	-2.94893	8.48769
-2.79764	0.09507	-2.84732	0.1625	-2.86768	0.50334	-2.8874	1.87706	-2.94722	8.66174
-2.79596	0.09549	-2.84563	0.15876	-2.86603	0.49872	-2.88572	1.89041	-2.94555	8.89018
-2.79426	0.09369	-2.84396	0.15814	-2.86435	0.49583	-2.88404	1.90038	-2.94388	9.075
-2.7926	0.09247	-2.84232	0.15549	-2.86268	0.49298	-2.88236	1.90781	-2.94219	9.23369
-2.79092	0.09427	-2.84062	0.15354	-2.86105	0.49162	-2.88066	1.91908	-2.94049	9.34454
-2.78926	0.09405	-2.83892	0.15175	-2.85938	0.48942	-2.87897	1.93222	-2.93886	9.48807
-2.78761	0.09329	-2.83725	0.14945	-2.85771	0.48797	-2.87728	1.94862	-2.93718	9.59325
-2.78587	0.09235	-2.83557	0.14728	-2.85604	0.48566	-2.8756	1.95589	-2.93548	9.69754
-2.78422	0.09255	-2.83386	0.14816	-2.85438	0.48043	-2.87393	1.9656	-2.93379	9.78918
-2.78252	0.09045	-2.83219	0.14827	-2.8527	0.47564	-2.87227	1.9754	-2.93212	9.86343
-2.78087	0.09127	-2.8305	0.1438	-2.85103	0.47056	-2.87057	1.98556	-2.93044	9.97944
-2.77918	0.09147	-2.82886	0.14304	-2.84939	0.46762	-2.86893	1.9943	-2.92876	9.95603
-2.7775	0.09173	-2.82721	0.14084	-2.84773	0.46302	-2.86724	2.01075	-2.92709	9.7806
-2.77581	0.08849	-2.82551	0.13888	-2.84604	0.45786	-2.86557	2.01898	-2.92541	9.5553
-2.77416	0.0895	-2.82387	0.13719	-2.84442	0.45124	-2.86388	2.02632	-2.92375	9.48848
-2.77244	0.08932	-2.82222	0.13356	-2.8427	0.44163	-2.8622	2.03537	-2.92203	9.46014
-2.77079	0.08923	-2.82055	0.13194	-2.84103	0.43677	-2.86054	2.04504	-2.92034	9.36881
-2.76914	0.08962	-2.81888	0.13203	-2.83938	0.43377	-2.85887	2.05291	-2.91868	9.23234
-2.76744	0.09061	-2.81721	0.13	-2.83769	0.42969	-2.85717	2.066	-2.91701	9.00573
-2.76577	0.08896	-2.81556	0.12709	-2.83604	0.42283	-2.85552	2.07032	-2.91535	8.88523
-2.76412	0.09145	-2.81391	0.12443	-2.83438	0.41193	-2.85383	2.08067	-2.91366	8.80643
-2.76245	0.08977	-2.81222	0.12144	-2.8327	0.40301	-2.85216	2.08476	-2.91202	8.8085
-2.76077	0.0922	-2.81055	0.12059	-2.83102	0.395	-2.8505	2.08953	-2.91033	8.79054
-2.7591	0.09353	-2.80888	0.11821	-2.82937	0.38654	-2.84881	2.09421	-2.90864	8.64956
-2.75743	0.0943	-2.80721	0.11656	-2.82772	0.38231	-2.84708	2.09998	-2.90699	8.4583
-2.75574	0.09535	-2.80555	0.11474	-2.82602	0.37627	-2.84543	2.10321	-2.9053	8.44844
-2.75406	0.09335	-2.8039	0.11412	-2.82441	0.36991	-2.84376	2.11003	-2.90364	8.46447
-2.7524	0.09327	-2.80225	0.11226	-2.82276	0.3642	-2.84207	2.11665	-2.90194	8.53201
-2.75069	0.09476	-2.80058	0.1103	-2.82108	0.35291	-2.84038	2.11942	-2.90028	8.57732
-2.74903	0.09342	-2.79888	0.10908	-2.81938	0.34816	-2.8387	2.12356	-2.89859	8.62551
-2.74734	0.09246	-2.79721	0.1076	-2.81769	0.34215	-2.83698	2.12914	-2.89693	8.68189
-2.74566	0.09324	-2.79552	0.10428	-2.81601	0.3357	-2.83531	2.13281	-2.89524	8.71404
-2.74398	0.09293	-2.79384	0.10363	-2.81433	0.3283	-2.83365	2.13303	-2.89358	8.70792
-2.74231	0.09333	-2.79222	0.103	-2.81265	0.32059	-2.83196	2.13587	-2.89191	8.7636
-2.74061	0.09413	-2.79053	0.10227	-2.81097	0.31472	-2.83029	2.13801	-2.89021	8.7939
-2.73892	0.09365	-2.78887	0.10231	-2.8093	0.30862	-2.82864	2.14176	-2.88856	8.81927
-2.73723	0.09359	-2.78718	0.10175	-2.80762	0.30154	-2.82696	2.14113	-2.88684	8.86455
-2.7356	0.09361	-2.78553	0.10001	-2.80593	0.29311	-2.82526	2.13823	-2.88517	8.90602
-2.73386	0.09446	-2.78388	0.10156	-2.80425	0.28641	-2.82359	2.14202	-2.88351	8.91956
-2.73221	0.09392	-2.78219	0.10292	-2.8026	0.27827	-2.82189	2.14243	-2.88182	8.97521
-2.73054	0.09441	-2.78053	0.10158	-2.80089	0.27052	-2.82023	2.13674	-2.88014	8.9776
-2.72887	0.09419	-2.7789	0.10149	-2.79919	0.26676	-2.81856	2.12248	-2.8785	8.97234
-2.72717	0.09266	-2.77721	0.10103	-2.79749	0.25773	-2.81687	2.11833	-2.87681	9.00682
-2.7255	0.09159	-2.77554	0.10296	-2.79583	0.25082	-2.81519	2.1151	-2.87512	9.02914
-2.72382	0.09115	-2.7739	0.10332	-2.79413	0.24812	-2.81352	2.10756	-2.87345	9.03988
-2.72214	0.09398	-2.7722	0.10295	-2.79244	0.24127	-2.81184	2.10126	-2.87176	9.08453
-2.72047	0.09485	-2.77054	0.10326	-2.79077	0.23611	-2.81015	2.09326	-2.87007	9.09591
-2.7188	0.09615	-2.7689	0.10386	-2.78908	0.22821	-2.80852	2.08135	-2.8684	9.10922
-2.71714	0.09482	-2.76722	0.10264	-2.78741	0.22402	-2.80677	2.06991	-2.8667	9.1492
-2.71542	0.09525	-2.76556	0.10188	-2.78573	0.21529	-2.8051	2.06034	-2.86502	9.16248
-2.71373	0.09487	-2.76388	0.10094	-2.78405	0.21189	-2.80339	2.04152	-2.86335	9.18844
-2.71204	0.09662	-2.76221	0.10158	-2.78236	0.20519	-2.80173	2.02606	-2.86169	9.23164
-2.71037	0.09485	-2.76057	0.10094	-2.7807	0.20145	-2.80005	2.02196	-2.86003	9.24959
-2.70868	0.09457	-2.75891	0.10117	-2.77902	0.19474	-2.79837	2.01393	-2.85838	9.26478
-2.70703	0.09308	-2.75727	0.10061	-2.77734	0.19075	-2.79674	2.00136	-2.85666	9.30816
-2.70534	0.09287	-2.75558	0.10229	-2.77564	0.18397	-2.79505	1.98321	-2.85497	9.32343
-2.70365	0.09252	-2.7539	0.10217	-2.77398	0.1813	-2.79337	1.97137	-2.85333	9.34112
-2.70196	0.09224	-2.75224	0.10253	-2.7723	0.17363	-2.79174	1.95774	-2.85161	9.38402
-2.7003	0.09152	-2.75059	0.10247	-2.77062	0.16404	-2.79004	1.9365	-2.84993	9.40505
-2.69861	0.09147	-2.7489	0.1034	-2.76899	0.1577	-2.78837	1.91743	-2.84826	9.44304
-2.69692	0.09461	-2.74723	0.10261	-2.76729	0.15381	-2.78671	1.891	-2.84657	9.50289
-2.69525	0.09288	-2.74557	0.10279	-2.76564	0.14958	-2.78503	1.87417	-2.84489	9.53058
-2.69359	0.09219	-2.7439	0.10301	-2.76398	0.14364	-2.78335	1.85884	-2.84323	9.57485
-2.69189	0.0924	-2.74225	0.10289	-2.76231	0.13959	-2.78168	1.83869	-2.84158	9.63223
-2.69022	0.094	-2.74059	0.10363	-2.76064	0.13837	-2.78002	1.81007	-2.83988	9.66672
-2.68854	0.09191	-2.73892	0.10286	-2.75901	0.13548	-2.77836	1.78493	-2.83818	9.70763
-2.68685	0.09274	-2.73725	0.10431	-2.75734	0.129	-2.77668	1.75736	-2.83645	9.77
-2.68519	0.09332	-2.7356	0.10514	-2.75567	0.12595	-2.77499	1.73157	-2.8348	9.81097
-2.68349	0.0948	-2.73393	0.10475	-2.75398	0.12523	-2.7733	1.7023	-2.83308	9.84929
-2.68183	0.0939	-2.73227	0.10228	-2.75234	0.12232	-2.77165	1.66819	-2.83144	9.91359
-2.68015	0.09326	-2.73059	0.10449	-2.75066	0.12076	-2.76995	1.62872	-2.82976	9.95281
-2.67846	0.09505	-2.72894	0.10322	-2.74899	0.12194	-2.76829	1.59349	-2.82809	10.0045
-2.67681	0.09583	-2.72728	0.10283	-2.74732	0.11891	-2.76665	1.55714	-2.82639	10.0768
-2.67517	0.09659	-2.72561	0.10133	-2.74567	0.11631	-2.76497	1.52172	-2.82474	10.1248
-2.67347	0.09658	-2.72394	0.09952	-2.74399	0.11422	-2.76332	1.48565	-2.82304	10.1868
-2.67182	0.09794	-2.72226	0.1008	-2.74233	0.1123	-2.76161	1.44337	-2.82137	10.2488
-2.67009	0.09737	-2.72062	0.09881	-2.74068	0.11182	-2.75995	1.40863	-2.81973	10.2979
-2.66842	0.09711	-2.71894	0.10047	-2.739	0.10978	-2.75827	1.36494	-2.818	10.3759
-2.66675	0.09436	-2.71727	0.10057	-2.73734	0.1067	-2.75658	1.31995	-2.81634	10.4429
-2.66506	0.09489	-2.7156	0.09871	-2.73571	0.10603	-2.75492	1.28414	-2.81465	10.4883
-2.66338	0.09827	-2.71391	0.09976	-2.73401	0.10638	-2.75324	1.23733	-2.81296	10.5862
-2.6617	0.09655	-2.71224	0.09823	-2.73233	0.10734	-2.7516	1.18748	-2.81131	10.6508
-2.66001	0.09688	-2.71058	0.10011	-2.73069	0.10724	-2.74991	1.1405	-2.80962	10.6989
-2.65829	0.09722	-2.70889	0.09996	-2.72902	0.10656	-2.74825	1.08522	-2.80792	10.7761
-2.65665	0.09813	-2.70725	0.10068	-2.72736	0.10689	-2.74659	1.03734	-2.80625	10.8359
-2.65496	0.09776	-2.70559	0.09986	-2.72571	0.10758	-2.74489	0.99641	-2.80459	10.8901
-2.65328	0.09678	-2.70391	0.0991	-2.72402	0.10644	-2.74322	0.96084	-2.80294	10.9766
-2.65162	0.09799	-2.70222	0.09939	-2.72235	0.10663	-2.74157	0.92721	-2.80127	11.04
-2.64994	0.1007	-2.7006	0.10121	-2.7207	0.10547	-2.7399	0.88651	-2.79957	11.1
-2.64825	0.10114	-2.69893	0.10108	-2.71902	0.1064	-2.7382	0.84226	-2.79787	11.2024
-2.64655	0.10129	-2.69723	0.10125	-2.71734	0.10611	-2.73654	0.80512	-2.7962	11.2672
-2.6449	0.10164	-2.69557	0.10024	-2.71568	0.10633	-2.73486	0.77542	-2.79451	11.3262
-2.64319	0.10192	-2.69391	0.10065	-2.714	0.10775	-2.73319	0.73996	-2.79282	11.4102
-2.64152	0.10011	-2.69226	0.10418	-2.7123	0.1095	-2.73152	0.70224	-2.79116	11.4684
-2.63985	0.10272	-2.69061	0.10359	-2.71064	0.10931	-2.72984	0.66383	-2.78951	11.538
-2.63816	0.10187	-2.68894	0.1029	-2.709	0.10806	-2.72814	0.62845	-2.78783	11.6294
-2.63654	0.10081	-2.68728	0.10103	-2.70734	0.10879	-2.72651	0.59852	-2.78613	11.6874
-2.63486	0.1019	-2.68559	0.10013	-2.70568	0.1074	-2.72483	0.56448	-2.78445	11.7632
-2.63319	0.10451	-2.68394	0.10045	-2.70402	0.11035	-2.72316	0.52833	-2.78279	11.8491
-2.63154	0.10558	-2.68228	0.10167	-2.70232	0.11209	-2.72151	0.49379	-2.78107	11.9052
-2.62984	0.10576	-2.6806	0.0993	-2.70064	0.11159	-2.71978	0.46003	-2.7794	11.9736
-2.62812	0.10677	-2.67893	0.1003	-2.69907	0.11121	-2.71817	0.42377	-2.77773	12.0574
-2.62644	0.10671	-2.67726	0.09848	-2.69737	0.10928	-2.71648	0.39377	-2.77607	12.1172
-2.62476	0.1045	-2.67562	0.09724	-2.69568	0.10833	-2.71477	0.36962	-2.77438	12.1816
-2.62308	0.10736	-2.67397	0.09757	-2.69404	0.10836	-2.71308	0.34551	-2.7727	12.2607
-2.62139	0.10636	-2.67233	0.10051	-2.69236	0.10802	-2.7114	0.32651	-2.77101	12.3066
-2.61972	0.10399	-2.67062	0.10019	-2.69071	0.10835	-2.70975	0.30552	-2.76934	12.3775
-2.61806	0.10527	-2.66895	0.09981	-2.68902	0.10787	-2.70802	0.28679	-2.76767	12.4643
-2.61635	0.10723	-2.66732	0.09847	-2.68735	0.10704	-2.70639	0.27028	-2.76598	12.5158
-2.61463	0.10694	-2.66563	0.09657	-2.68568	0.10652	-2.70471	0.25074	-2.76428	12.545
-2.61298	0.10837	-2.66397	0.09858	-2.68404	0.10719	-2.70302	0.23035	-2.76256	12.6126
-2.61131	0.10629	-2.66233	0.09745	-2.68235	0.10767	-2.70139	0.21602	-2.76092	12.6605
-2.60961	0.10665	-2.66063	0.0975	-2.6807	0.10874	-2.69972	0.2048	-2.75923	12.7321
-2.60799	0.1071	-2.65894	0.09862	-2.67902	0.10784	-2.69806	0.19069	-2.75752	12.7944
-2.60629	0.10437	-2.65729	0.1008	-2.67738	0.10796	-2.69637	0.18171	-2.75589	12.8346
-2.6046	0.10306	-2.6556	0.10132	-2.67574	0.10965	-2.6947	0.17143	-2.75419	12.9089
-2.60292	0.10371	-2.65397	0.10345	-2.67406	0.10953	-2.69305	0.15447	-2.75251	12.97
-2.60172	0.10378	-2.6523	0.10233	-2.67238	0.10897	-2.69136	0.14472	-2.75083	12.9941
-2.60122	0.10442	-2.65063	0.10018	-2.67072	0.11024	-2.68967	0.13818	-2.74917	13.0609
-2.60142	0.10351	-2.64895	0.09844	-2.66903	0.11047	-2.68801	0.13188	-2.74749	13.1111
-2.60241	0.10239	-2.64729	0.09747	-2.66738	0.11196	-2.68631	0.13134	-2.74582	13.1247
-2.60411	0.10066	-2.64564	0.09835	-2.6657	0.11188	-2.68463	0.12818	-2.74411	13.1821
-2.60578	0.10259	-2.64395	0.09687	-2.66405	0.11004	-2.68296	0.12532	-2.74246	13.2244
-2.60746	0.10239	-2.64231	0.09617	-2.6624	0.10916	-2.68129	0.12457	-2.74075	13.2576
-2.60913	0.10072	-2.64066	0.09785	-2.66072	0.11092	-2.67961	0.12273	-2.73911	13.3008
-2.61079	0.1	-2.63895	0.09755	-2.65906	0.11175	-2.67792	0.12078	-2.73739	13.2818
-2.61246	0.09751	-2.63729	0.09646	-2.65739	0.11124	-2.67624	0.11805	-2.73574	13.2853
-2.61415	0.0967	-2.63564	0.0965	-2.65569	0.11199	-2.67459	0.11612	-2.73404	13.3421
-2.61579	0.09687	-2.63398	0.09749	-2.65403	0.11235	-2.67288	0.11497	-2.73237	13.3474
-2.61745	0.09594	-2.6323	0.09729	-2.65239	0.11167	-2.67121	0.11575	-2.7307	13.3506
-2.61899	0.09382	-2.63066	0.09819	-2.65071	0.11064	-2.66952	0.10773	-2.72903	13.3854
-2.62016	0.09962	-2.62894	0.09587	-2.64905	0.11021	-2.66783	0.10516	-2.72735	13.3947
-2.62115	0.09682	-2.62727	0.0949	-2.64739	0.10984	-2.66616	0.10613	-2.72567	13.3912
-2.62247	0.09392	-2.62558	0.09726	-2.64572	0.1092	-2.66447	0.10495	-2.72398	13.4132
-2.62416	0.09361	-2.62394	0.09578	-2.64403	0.11008	-2.66278	0.10361	-2.72228	13.4067
-2.62584	0.09284	-2.62228	0.09481	-2.6424	0.11049	-2.66113	0.10458	-2.72063	13.3928
-2.62752	0.09116	-2.62059	0.09568	-2.64074	0.11081	-2.65944	0.10491	-2.71893	13.4086
-2.62918	0.09262	-2.61894	0.09712	-2.63905	0.11232	-2.65775	0.10522	-2.71725	13.397
-2.6309	0.09217	-2.61728	0.0993	-2.63738	0.11195	-2.65609	0.1052	-2.71559	13.3732
-2.63258	0.09218	-2.61558	0.10017	-2.6357	0.11306	-2.6544	0.10622	-2.7139	13.3758
-2.63421	0.09186	-2.61393	0.09657	-2.63404	0.11333	-2.65271	0.10299	-2.71221	13.3457
-2.63588	0.09048	-2.61224	0.0977	-2.63236	0.11491	-2.65108	0.10331	-2.71056	13.3194
-2.63757	0.0893	-2.61057	0.09786	-2.63077	0.11434	-2.64935	0.10582	-2.70888	13.3106
-2.63921	0.08729	-2.60894	0.09935	-2.62903	0.11417	-2.64767	0.10657	-2.7072	13.2744
-2.64093	0.08684	-2.60725	0.09806	-2.62738	0.11607	-2.64602	0.10597	-2.70554	13.2065
-2.64257	0.0872	-2.60558	0.09987	-2.62568	0.11685	-2.64431	0.10546	-2.7039	13.1768
-2.64425	0.08848	-2.60394	0.09994	-2.62403	0.11731	-2.64264	0.10306	-2.70221	13.1226
-2.64595	0.08712	-2.60228	0.10016	-2.62237	0.11617	-2.64098	0.10192	-2.70054	13.0577
-2.64759	0.08709	-2.60131	0.09867	-2.6207	0.1174	-2.63927	0.10444	-2.69884	13.0067
-2.64928	0.08627	-2.60086	0.10024	-2.61905	0.11559	-2.63759	0.10489	-2.69719	12.9194
-2.65098	0.08515	-2.60113	0.09604	-2.61736	0.11496	-2.63591	0.10379	-2.6955	12.8482
-2.6526	0.08407	-2.60215	0.09493	-2.61569	0.11538	-2.63424	0.10366	-2.69384	12.7999
-2.6543	0.08562	-2.6038	0.09261	-2.61404	0.11599	-2.63257	0.10199	-2.69217	12.6854
-2.65595	0.0862	-2.60549	0.0941	-2.61236	0.11352	-2.6309	0.10303	-2.69052	12.6193
-2.65761	0.08686	-2.60714	0.09367	-2.61071	0.11231	-2.62919	0.10117	-2.68881	12.5237
-2.6593	0.08784	-2.60882	0.09365	-2.60906	0.11156	-2.62748	0.10385	-2.68713	12.4448
-2.66097	0.08892	-2.61046	0.09274	-2.60737	0.11274	-2.62583	0.10655	-2.68547	12.3409
-2.66266	0.08834	-2.61214	0.09105	-2.6057	0.11064	-2.62416	0.10776	-2.68382	12.2478
-2.66433	0.08713	-2.61383	0.08951	-2.60404	0.10827	-2.62247	0.10634	-2.68212	12.1161
-2.66602	0.0872	-2.61551	0.08857	-2.60239	0.10834	-2.62076	0.10786	-2.6805	12.0032
-2.66768	0.08694	-2.61717	0.08844	-2.6014	0.11187	-2.61907	0.10836	-2.67882	11.8819
-2.66935	0.08697	-2.61888	0.08891	-2.60102	0.11109	-2.6174	0.10684	-2.67715	11.756
-2.67104	0.08694	-2.62054	0.0883	-2.60123	0.11038	-2.61569	0.10523	-2.67545	11.6451
-2.6727	0.08689	-2.6222	0.08939	-2.60225	0.10926	-2.61405	0.10769	-2.67376	11.4959
-2.67438	0.08444	-2.62386	0.08963	-2.60392	0.10884	-2.61237	0.10777	-2.67211	11.349
-2.67603	0.08426	-2.62557	0.09154	-2.60558	0.10959	-2.61069	0.1078	-2.67042	11.2177
-2.67771	0.08412	-2.62721	0.0903	-2.60726	0.10946	-2.60902	0.10894	-2.66873	11.0539
-2.67938	0.08471	-2.6289	0.09069	-2.60893	0.10598	-2.60737	0.11003	-2.66705	10.898
-2.68105	0.08468	-2.63061	0.08927	-2.61058	0.10606	-2.60564	0.11198	-2.66539	10.7532
-2.68272	0.08437	-2.63226	0.08937	-2.61226	0.10491	-2.60398	0.10969	-2.66373	10.5805
-2.6844	0.08388	-2.63391	0.08949	-2.61392	0.10364	-2.6023	0.10687	-2.66205	10.3984
-2.68607	0.08294	-2.63563	0.09162	-2.61561	0.10166	-2.60128	0.10582	-2.66038	10.2415
-2.68771	0.08384	-2.63728	0.09036	-2.61726	0.10317	-2.60106	0.10489	-2.6587	10.0587
-2.6894	0.08359	-2.63896	0.09196	-2.61897	0.10163	-2.6021	0.10231	-2.65701	9.90703
-2.69105	0.08332	-2.64064	0.09201	-2.62061	0.10026	-2.60377	0.09981	-2.65535	9.72659
-2.69273	0.0809	-2.6423	0.08913	-2.62231	0.0999	-2.60545	0.09942	-2.65368	9.51989
-2.69442	0.07974	-2.64396	0.09075	-2.62397	0.10163	-2.60711	0.09905	-2.65201	9.32632
-2.69609	0.08113	-2.64564	0.08936	-2.62565	0.10117	-2.60878	0.09742	-2.65036	9.11273
-2.69757	0.08446	-2.64731	0.08906	-2.6273	0.1012	-2.61044	0.09735	-2.6487	8.91911
-2.69906	0.08109	-2.649	0.08918	-2.62897	0.10014	-2.61212	0.09784	-2.64703	8.71982
-2.70074	0.07953	-2.65067	0.08875	-2.63071	0.09768	-2.61379	0.09739	-2.64534	8.53609
-2.70243	0.07871	-2.65236	0.08798	-2.63235	0.09948	-2.61545	0.09606	-2.64368	8.34309
-2.70412	0.07941	-2.65401	0.0863	-2.63402	0.10073	-2.61712	0.09449	-2.64202	8.1579
-2.70578	0.07729	-2.65568	0.08626	-2.63571	0.1019	-2.61881	0.09538	-2.64036	7.95423
-2.70743	0.0777	-2.65736	0.08775	-2.63736	0.10204	-2.62045	0.09487	-2.63871	7.74592
-2.7091	0.07901	-2.65901	0.08821	-2.63905	0.10203	-2.62214	0.09624	-2.637	7.55277
-2.71078	0.07949	-2.6607	0.08711	-2.64072	0.10003	-2.62383	0.09534	-2.63536	7.36768
-2.71243	0.07758	-2.66206	0.08742	-2.64242	0.10025	-2.62547	0.09385	-2.63365	7.15128
-2.7141	0.07681	-2.66306	0.08859	-2.64405	0.09944	-2.62717	0.09347	-2.63198	6.96012
-2.71581	0.07542	-2.66456	0.08943	-2.64574	0.09738	-2.62885	0.0928	-2.63033	6.76281
-2.7175	0.07463	-2.66573	0.08577	-2.64742	0.09845	-2.63055	0.09194	-2.62865	6.56915
-2.71918	0.07537	-2.66741	0.08497	-2.64893	0.10117	-2.63223	0.09439	-2.62698	6.37751
-2.72084	0.07604	-2.66907	0.08736	-2.65043	0.0988	-2.6339	0.09486	-2.62533	6.19764
-2.72252	0.07481	-2.67073	0.08626	-2.65194	0.10069	-2.63556	0.09394	-2.62365	6.0168
-2.72419	0.07723	-2.67243	0.08677	-2.65293	0.10065	-2.63722	0.09573	-2.62199	5.8404
-2.72586	0.07677	-2.67409	0.08599	-2.65444	0.10134	-2.63891	0.09457	-2.62033	5.65547
-2.72752	0.07662	-2.67578	0.08649	-2.65611	0.09966	-2.64059	0.09287	-2.61868	5.46275
-2.72922	0.07745	-2.67746	0.08638	-2.65778	0.09792	-2.64226	0.09168	-2.61695	5.28255
-2.73088	0.07779	-2.67911	0.08689	-2.65946	0.10024	-2.64392	0.09066	-2.61529	5.10585
-2.73253	0.07635	-2.68077	0.08694	-2.66115	0.10038	-2.64562	0.09077	-2.61365	4.94034
-2.7342	0.07621	-2.68245	0.08729	-2.66282	0.0995	-2.64728	0.09123	-2.61195	4.76795
-2.73589	0.07626	-2.68412	0.08582	-2.66449	0.09867	-2.64892	0.09218	-2.61027	4.55475
-2.73752	0.07484	-2.6858	0.08537	-2.66616	0.09866	-2.65064	0.09341	-2.6086	4.40548
-2.73922	0.07496	-2.68747	0.08601	-2.66783	0.09829	-2.65229	0.09353	-2.60694	4.25707
-2.74088	0.07567	-2.68914	0.08475	-2.66948	0.09875	-2.65399	0.09158	-2.60529	4.07716
-2.74256	0.07698	-2.69083	0.08508	-2.67118	0.09788	-2.65563	0.09426	-2.60365	3.92972
-2.74423	0.07708	-2.69249	0.08553	-2.67286	0.09568	-2.65732	0.09434	-2.60197	3.78526
-2.7459	0.07572	-2.69417	0.08423	-2.67452	0.09592	-2.65898	0.09387	-2.60031	3.65265
-2.74756	0.07757	-2.69579	0.0852	-2.6762	0.0969	-2.66067	0.09228	-2.59861	3.53204
-2.74927	0.0764	-2.69748	0.08645	-2.67787	0.09742	-2.66235	0.09199	-2.59692	3.41652
-2.75094	0.07654	-2.69917	0.08591	-2.67953	0.09432	-2.66401	0.09465	-2.59527	3.2942
-2.75261	0.07412	-2.70083	0.08569	-2.68122	0.09382	-2.66565	0.09416	-2.59362	3.17085
-2.75425	0.07251	-2.70249	0.08535	-2.68287	0.09427	-2.66738	0.09316	-2.5919	3.04941
-2.75592	0.07192	-2.70418	0.08585	-2.68456	0.09446	-2.669	0.09126	-2.59023	2.91962
-2.75761	0.07278	-2.70586	0.08609	-2.68623	0.09614	-2.67068	0.08972	-2.58855	2.81091
-2.75926	0.07316	-2.7075	0.08515	-2.68789	0.09619	-2.67239	0.08969	-2.58689	2.7101
-2.76093	0.07186	-2.70919	0.08487	-2.68955	0.09568	-2.67406	0.09202	-2.58521	2.5984
-2.76262	0.07256	-2.71086	0.08578	-2.69124	0.09541	-2.67557	0.0925	-2.58354	2.49248
-2.76431	0.07206	-2.71251	0.08646	-2.69291	0.09474	-2.67708	0.09131	-2.58184	2.38287
-2.76596	0.07187	-2.71422	0.08757	-2.69455	0.09457	-2.67857	0.09059	-2.58019	2.27747
-2.76761	0.0726	-2.71593	0.08704	-2.69624	0.09461	-2.67991	0.08922	-2.57852	2.18611
-2.76929	0.07235	-2.71758	0.08691	-2.6979	0.09361	-2.68143	0.08928	-2.57686	2.0906
-2.77097	0.07162	-2.71924	0.08771	-2.69959	0.09394	-2.6831	0.08827	-2.57518	2.01785
-2.77264	0.07195	-2.72092	0.08568	-2.70125	0.09367	-2.68475	0.08914	-2.57354	1.93953
-2.77432	0.07318	-2.72257	0.08759	-2.70291	0.09449	-2.68643	0.08945	-2.57187	1.86181
-2.77595	0.07384	-2.72425	0.08819	-2.7046	0.09609	-2.68811	0.09065	-2.57017	1.79292
-2.77765	0.07388	-2.72594	0.08691	-2.70625	0.09776	-2.68977	0.08772	-2.56849	1.71874
-2.77933	0.07423	-2.72762	0.0871	-2.70793	0.09675	-2.69145	0.08781	-2.56685	1.65352
-2.78083	0.07418	-2.72925	0.08731	-2.70961	0.09567	-2.69312	0.08749	-2.56515	1.58581
-2.78233	0.07316	-2.73094	0.08703	-2.71127	0.09489	-2.69477	0.08874	-2.56348	1.52131
-2.78404	0.07554	-2.73262	0.086	-2.71294	0.0964	-2.69645	0.08791	-2.56179	1.45522
-2.78564	0.07499	-2.7343	0.08554	-2.71462	0.09817	-2.69812	0.08615	-2.56014	1.39446
-2.78701	0.07599	-2.73597	0.08722	-2.71633	0.09606	-2.6998	0.08764	-2.55847	1.33592
-2.78867	0.0758	-2.73763	0.08729	-2.71799	0.0947	-2.70146	0.08671	-2.55679	1.28015
-2.79035	0.0763	-2.73932	0.08611	-2.71967	0.09404	-2.70312	0.08578	-2.55513	1.2308
-2.792	0.07535	-2.74098	0.08606	-2.72134	0.09247	-2.7048	0.08759	-2.55344	1.17754
-2.79369	0.07535	-2.74266	0.08747	-2.723	0.09338	-2.70645	0.08673	-2.55178	1.12737
-2.79537	0.07551	-2.74432	0.08835	-2.72469	0.09338	-2.70814	0.08532	-2.55007	1.08082
-2.79702	0.07679	-2.746	0.08839	-2.72636	0.09459	-2.7098	0.08509	-2.54844	1.03191
-2.79869	0.07756	-2.74763	0.08751	-2.72803	0.09285	-2.71148	0.08486	-2.54674	0.98815
-2.80044	0.0762	-2.7493	0.08698	-2.72971	0.09286	-2.71313	0.0861	-2.54506	0.94413
-2.80212	0.07415	-2.751	0.0893	-2.73138	0.0935	-2.71483	0.08759	-2.54338	0.90529
-2.80379	0.07518	-2.75266	0.08942	-2.73306	0.09653	-2.71655	0.08853	-2.54169	0.85909
-2.80546	0.07596	-2.75432	0.09079	-2.73473	0.09471	-2.7182	0.08983	-2.54004	0.81712
-2.8071	0.07466	-2.75602	0.08901	-2.73639	0.09485	-2.71986	0.08951	-2.53837	0.77365
-2.80877	0.07617	-2.75752	0.0862	-2.73757	0.09368	-2.72154	0.08875	-2.53668	0.73841
-2.81045	0.07708	-2.75903	0.08569	-2.73908	0.09492	-2.72323	0.08942	-2.53499	0.7078
-2.81211	0.07641	-2.76069	0.08733	-2.74057	0.09585	-2.72489	0.08842	-2.53334	0.67408
-2.81381	0.07595	-2.76235	0.08748	-2.74207	0.0935	-2.72657	0.08771	-2.53167	0.64193
-2.81545	0.07564	-2.76404	0.08479	-2.74372	0.09281	-2.72823	0.08728	-2.53001	0.60868
-2.81715	0.07753	-2.76568	0.0855	-2.7454	0.09299	-2.72991	0.08663	-2.52833	0.57638
-2.81881	0.07603	-2.76736	0.08624	-2.74708	0.0946	-2.73157	0.08509	-2.52665	0.54373
-2.82051	0.07567	-2.76903	0.08877	-2.74871	0.0966	-2.73325	0.08578	-2.52501	0.52228
-2.82219	0.0754	-2.7707	0.08657	-2.7504	0.09651	-2.73492	0.08624	-2.52335	0.50239
-2.82383	0.07672	-2.77236	0.08468	-2.75209	0.09536	-2.73659	0.08622	-2.52167	0.47814
-2.82551	0.07651	-2.77402	0.08518	-2.75374	0.09709	-2.73825	0.0875	-2.51998	0.45441
-2.82717	0.07515	-2.77572	0.08613	-2.75545	0.09387	-2.73992	0.08658	-2.51828	0.42796
-2.82884	0.07574	-2.77738	0.08598	-2.75712	0.09328	-2.7416	0.08823	-2.5166	0.41022
-2.83051	0.07634	-2.77908	0.08473	-2.75878	0.09055	-2.74327	0.08858	-2.51493	0.39461
-2.83219	0.07644	-2.78071	0.08602	-2.76046	0.09093	-2.74496	0.08498	-2.51327	0.37442
-2.83385	0.07679	-2.78239	0.0873	-2.76212	0.09127	-2.74663	0.08727	-2.51159	0.35705
-2.83552	0.07664	-2.78404	0.08623	-2.7638	0.09258	-2.74825	0.08854	-2.50993	0.34247
-2.83723	0.07739	-2.78572	0.08969	-2.76548	0.09282	-2.74994	0.08732	-2.50828	0.32622
-2.83886	0.07593	-2.78741	0.09046	-2.76711	0.09401	-2.75162	0.08691	-2.50664	0.31071
-2.84058	0.07726	-2.78912	0.0888	-2.76881	0.09351	-2.75332	0.08712	-2.50497	0.29688
-2.84225	0.07831	-2.79074	0.08933	-2.77046	0.09369	-2.75495	0.08852	-2.5033	0.2799
-2.84389	0.07502	-2.79243	0.08879	-2.77213	0.09475	-2.75664	0.08668	-2.50162	0.26959
-2.84557	0.07695	-2.79409	0.08935	-2.77382	0.09533	-2.75834	0.08469	-2.49994	0.25602
-2.84724	0.07778	-2.79575	0.08957	-2.77547	0.09464	-2.76	0.0855	-2.49826	0.24642
-2.8489	0.0764	-2.79745	0.09057	-2.77717	0.09305	-2.76146	0.08733	-2.49656	0.23756
-2.85055	0.07531	-2.79913	0.08902	-2.77886	0.09326	-2.76266	0.08705	-2.4949	0.23304
-2.85224	0.0768	-2.80083	0.08725	-2.78049	0.09099	-2.76365	0.08595	-2.49319	0.22248
-2.8539	0.0763	-2.80249	0.08956	-2.78219	0.09218	-2.76467	0.08693	-2.49152	0.2115
-2.85558	0.0759	-2.80415	0.08925	-2.78383	0.08921	-2.76632	0.08844	-2.48984	0.20615
-2.85725	0.07593	-2.80583	0.08894	-2.7855	0.08877	-2.76802	0.0862	-2.48814	0.201
-2.85891	0.07494	-2.80748	0.08882	-2.78716	0.089	-2.76967	0.08594	-2.48646	0.19482
-2.86059	0.07644	-2.80917	0.0882	-2.78884	0.09104	-2.77133	0.08512	-2.48479	0.19024
-2.86227	0.07479	-2.81086	0.08824	-2.79052	0.09153	-2.77302	0.0851	-2.48312	0.18664
-2.86395	0.07567	-2.81253	0.08828	-2.79217	0.0893	-2.7747	0.08625	-2.48144	0.18396
-2.86557	0.07486	-2.81418	0.08995	-2.79385	0.08887	-2.77634	0.08718	-2.47977	0.18165
-2.86726	0.07403	-2.81588	0.0906	-2.79552	0.08798	-2.77802	0.08866	-2.47809	0.17811
-2.8689	0.07365	-2.81752	0.09011	-2.79719	0.08967	-2.77969	0.08762	-2.4764	0.17333
-2.87027	0.07546	-2.81922	0.09036	-2.79886	0.08851	-2.78137	0.08601	-2.4747	0.17043
-2.87143	0.07523	-2.82089	0.08978	-2.80058	0.08813	-2.78303	0.0862	-2.47304	0.16491
-2.87275	0.07674	-2.82258	0.09012	-2.80225	0.08817	-2.7847	0.08668	-2.47136	0.16056
-2.87411	0.07897	-2.8242	0.08999	-2.80394	0.08649	-2.78638	0.08536	-2.46968	0.15943
-2.87544	0.08004	-2.82587	0.08888	-2.80559	0.08533	-2.78805	0.08596	-2.46798	0.15814
-2.87696	0.07572	-2.82754	0.09129	-2.80728	0.08447	-2.78973	0.0857	-2.46632	0.15629
-2.87848	0.07852	-2.82922	0.09113	-2.80894	0.0855	-2.79139	0.08604	-2.46464	0.15502
-2.87998	0.07721	-2.83088	0.09014	-2.81062	0.08654	-2.79305	0.08618	-2.46296	0.15167
-2.88164	0.07783	-2.83261	0.0885	-2.81228	0.08847	-2.79473	0.08676	-2.46128	0.14913
-2.88331	0.07822	-2.83424	0.09011	-2.81395	0.08911	-2.79642	0.08628	-2.45963	0.14762
-2.88501	0.07809	-2.83591	0.0883	-2.81562	0.08672	-2.7981	0.08622	-2.45788	0.14523
-2.88671	0.07524	-2.83759	0.08815	-2.81731	0.08747	-2.7998	0.08789	-2.45621	0.14416
-2.88835	0.07455	-2.83926	0.08871	-2.81899	0.08902	-2.80149	0.08521	-2.45454	0.14266
-2.89	0.07476	-2.84096	0.08835	-2.82049	0.09189	-2.80313	0.08551	-2.45285	0.14213
-2.89172	0.07492	-2.84265	0.09063	-2.82181	0.08646	-2.8048	0.08503	-2.45119	0.1377
-2.89336	0.07566	-2.84428	0.08873	-2.82317	0.08931	-2.80651	0.08537	-2.44949	0.1355
-2.89506	0.07605	-2.84594	0.08707	-2.82448	0.08859	-2.80813	0.08713	-2.44782	0.13615
-2.89674	0.07547	-2.84727	0.08472	-2.82601	0.0856	-2.80982	0.08624	-2.44611	0.13198
-2.89838	0.0763	-2.84893	0.08492	-2.82769	0.08687	-2.81151	0.08533	-2.44446	0.13192
-2.90005	0.07697	-2.8506	0.08698	-2.82933	0.08687	-2.81315	0.08776	-2.44279	0.13057
-2.90174	0.07521	-2.85229	0.08579	-2.83101	0.08613	-2.81484	0.08769	-2.44105	0.1294
-2.90341	0.07508	-2.85399	0.08334	-2.8327	0.08682	-2.81651	0.08817	-2.43941	0.12985
-2.9051	0.07596	-2.85564	0.08463	-2.83434	0.08565	-2.8182	0.08729	-2.43774	0.12794
-2.90676	0.07577	-2.85731	0.08366	-2.83605	0.08869	-2.81988	0.08807	-2.43603	0.12751
-2.90841	0.07654	-2.859	0.08523	-2.83774	0.08937	-2.82158	0.08431	-2.43437	0.1218
-2.9101	0.07386	-2.86063	0.08437	-2.83937	0.0898	-2.82322	0.08514	-2.4327	0.12082
-2.91174	0.07523	-2.8623	0.08466	-2.84104	0.08957	-2.82484	0.08422	-2.43104	0.11964
-2.9134	0.07557	-2.86399	0.08621	-2.84275	0.08823	-2.82655	0.08495	-2.42934	0.12026
-2.91509	0.0751	-2.86565	0.086	-2.84437	0.08901	-2.82822	0.08584	-2.42767	0.11971
-2.91676	0.07326	-2.86731	0.08506	-2.84603	0.08696	-2.82988	0.08527	-2.42599	0.1193
-2.91846	0.07299	-2.86898	0.08576	-2.84775	0.08932	-2.83154	0.08455	-2.42428	0.12068
-2.92014	0.07287	-2.87065	0.08575	-2.84939	0.08942	-2.83323	0.08414	-2.42263	0.12078
-2.92179	0.07524	-2.87232	0.08572	-2.85106	0.08857	-2.83488	0.08494	-2.42094	0.12059
-2.92346	0.07536	-2.87399	0.08425	-2.85272	0.08852	-2.83656	0.08715	-2.41929	0.12245
-2.92513	0.07388	-2.87568	0.08245	-2.85441	0.08795	-2.83828	0.08673	-2.41762	0.11973
-2.9268	0.07427	-2.87735	0.08252	-2.85607	0.08689	-2.83991	0.08667	-2.41594	0.12053
-2.9285	0.07313	-2.87901	0.08264	-2.85776	0.08842	-2.84158	0.08581	-2.41425	0.11824
-2.93015	0.07374	-2.88069	0.08188	-2.85942	0.08963	-2.84327	0.08293	-2.41257	0.11963
-2.93182	0.07595	-2.88235	0.0822	-2.8611	0.08965	-2.84492	0.08328	-2.41087	0.11848
-2.93349	0.07305	-2.88404	0.08234	-2.86277	0.08941	-2.84644	0.08379	-2.40919	0.11855
-2.93513	0.07357	-2.88574	0.08495	-2.86446	0.08622	-2.84796	0.0818	-2.40754	0.11747
-2.9368	0.07354	-2.88741	0.08296	-2.86613	0.08722	-2.84925	0.08432	-2.40583	0.11771
-2.93851	0.07255	-2.88907	0.08211	-2.86779	0.08887	-2.85027	0.08452	-2.40416	0.11865
-2.94016	0.07186	-2.89075	0.07994	-2.86941	0.08729	-2.85161	0.08354	-2.40246	0.11907
-2.94184	0.07171	-2.89238	0.07976	-2.87111	0.0868	-2.85313	0.08365	-2.40145	0.12135
-2.94349	0.07221	-2.89408	0.0804	-2.87278	0.08707	-2.85463	0.08484	-2.40132	0.11925
-2.94517	0.06999	-2.89578	0.08087	-2.87446	0.08779	-2.85631	0.085	-2.40231	0.11872
-2.94681	0.0714	-2.8974	0.07908	-2.87615	0.08783	-2.85797	0.08483	-2.40401	0.11735
-2.94846	0.07242	-2.89908	0.07877	-2.8778	0.08805	-2.85966	0.08451	-2.40569	0.11684
-2.95017	0.07203	-2.90077	0.0767	-2.87946	0.08612	-2.86132	0.08382	-2.40733	0.11558
-2.95183	0.07148	-2.90244	0.07847	-2.88114	0.08545	-2.86301	0.08525	-2.40904	0.1146
-2.95351	0.0732	-2.90412	0.07868	-2.88281	0.08566	-2.86467	0.08595	-2.41069	0.11552
-2.95516	0.07385	-2.90578	0.07778	-2.8845	0.08626	-2.86633	0.08547	-2.41237	0.11391
-2.95682	0.07434	-2.90744	0.07807	-2.88619	0.08408	-2.86796	0.08603	-2.41403	0.11069
-2.95851	0.07432	-2.90911	0.07781	-2.88789	0.08589	-2.86966	0.0874	-2.4157	0.10897
-2.96006	0.07252	-2.91078	0.07627	-2.88953	0.08349	-2.8713	0.08629	-2.4174	0.10781
-2.96156	0.07484	-2.91247	0.07765	-2.89123	0.08637	-2.87299	0.08606	-2.41905	0.10803
-2.96288	0.07287	-2.91415	0.075	-2.89286	0.08658	-2.87467	0.08691	-2.42072	0.10468
-2.96374	0.07148	-2.91582	0.07213	-2.89454	0.0862	-2.87634	0.08558	-2.42239	0.10442
-2.96524	0.07539	-2.91749	0.07365	-2.89623	0.085	-2.878	0.08504	-2.42406	0.10419
-2.96676	0.07537	-2.91916	0.07407	-2.89788	0.08315	-2.87968	0.0848	-2.42574	0.10509
-2.96828	0.0721	-2.92083	0.07355	-2.89956	0.08429	-2.88139	0.08382	-2.42742	0.10551
-2.96995	0.07137	-2.92251	0.07444	-2.90124	0.08425	-2.88304	0.08375	-2.42908	0.10487
-2.97164	0.07152	-2.92418	0.07215	-2.90289	0.08404	-2.88472	0.08351	-2.43073	0.10667
-2.97329	0.07086	-2.92585	0.07103	-2.90455	0.0871	-2.88642	0.08347	-2.43244	0.10617
-2.97496	0.07114	-2.92735	0.07195	-2.90623	0.08696	-2.88808	0.08576	-2.43406	0.10672
-2.97666	0.07199	-2.92869	0.07449	-2.90792	0.08638	-2.88974	0.08543	-2.43573	0.10653
-2.9783	0.07078	-2.93002	0.07447	-2.90955	0.08434	-2.89142	0.08424	-2.43743	0.10815
-2.97997	0.0721	-2.93152	0.0703	-2.91124	0.08482	-2.8931	0.08241	-2.4391	0.10719
-2.98166	0.07202	-2.93321	0.06933	-2.9129	0.08383	-2.89477	0.0821	-2.44073	0.10653
-2.98333	0.06999	-2.93488	0.06946	-2.9144	0.08465	-2.89646	0.08159	-2.44241	0.10638
-2.98499	0.07136	-2.93653	0.07061	-2.91576	0.08694	-2.89809	0.08066	-2.44409	0.10793
-2.98667	0.07124	-2.93821	0.07194	-2.91692	0.08635	-2.89978	0.07963	-2.44577	0.10617
-2.98834	0.07092	-2.9399	0.07161	-2.9186	0.08555	-2.90147	0.07943	-2.44744	0.10579
-2.99001	0.07077	-2.94155	0.0709	-2.92026	0.08509	-2.90309	0.07762	-2.44914	0.10454
-2.99166	0.07028	-2.94321	0.07116	-2.92195	0.08374	-2.90478	0.08133	-2.45078	0.1024
-2.99333	0.06979	-2.9449	0.07294	-2.92363	0.08232	-2.90646	0.07963	-2.45243	0.10155
-2.99503	0.06884	-2.94655	0.07116	-2.92528	0.0823	-2.9081	0.08132	-2.45412	0.10246
-2.99672	0.06993	-2.94823	0.07255	-2.92697	0.08345	-2.90979	0.08145	-2.45579	0.10421
-2.99837	0.06904	-2.94992	0.07223	-2.92865	0.07983	-2.91145	0.08093	-2.45748	0.10123
-3.00003	0.06786	-2.95157	0.07258	-2.93027	0.08284	-2.91316	0.08058	-2.45915	0.10035
-3.00171	0.06803	-2.95322	0.06971	-2.93197	0.08263	-2.91482	0.07912	-2.46068	0.09935
-3.00341	0.06793	-2.95491	0.07053	-2.93364	0.08272	-2.91649	0.07953	-2.46185	0.10017
-3.00506	0.06962	-2.95655	0.07139	-2.9353	0.08369	-2.91816	0.07895	-2.46303	0.10185
-3.00673	0.06856	-2.95825	0.07171	-2.93696	0.08249	-2.9198	0.08	-2.46439	0.10543
-3.00841	0.06914	-2.95993	0.06877	-2.93867	0.08022	-2.9215	0.08007	-2.46588	0.10348
-3.01008	0.07033	-2.96161	0.06902	-2.94033	0.08179	-2.92317	0.07881	-2.46738	0.10276
-3.01174	0.06822	-2.96325	0.07006	-2.94198	0.08125	-2.92486	0.07727	-2.4689	0.10305
-3.01344	0.0672	-2.96495	0.07141	-2.94366	0.07876	-2.92654	0.07606	-2.47058	0.10245
-3.01514	0.06809	-2.9666	0.07105	-2.94533	0.07874	-2.92819	0.07639	-2.47221	0.10061
-3.0168	0.06503	-2.9683	0.07058	-2.94701	0.07925	-2.92987	0.07719	-2.47388	0.10092
-3.01849	0.06714	-2.96997	0.06827	-2.94867	0.08208	-2.93151	0.07686	-2.4756	0.10101
-3.02013	0.06742	-2.97168	0.06795	-2.95036	0.07966	-2.93318	0.07653	-2.47723	0.10032
-3.02183	0.06706	-2.97335	0.0674	-2.95201	0.07851	-2.93453	0.07622	-2.47893	0.09953
-3.02348	0.06767	-2.97504	0.06766	-2.9537	0.07864	-2.93569	0.07835	-2.4806	0.09859
-3.02516	0.06814	-2.97668	0.06987	-2.95538	0.0784	-2.93719	0.07706	-2.48225	0.09777
-3.02679	0.0644	-2.97833	0.06925	-2.95702	0.07845	-2.93889	0.07796	-2.48388	0.09699
-3.02846	0.06517	-2.98001	0.06779	-2.9587	0.07832	-2.94056	0.07843	-2.4856	0.09866
-3.03016	0.06508	-2.98171	0.06722	-2.96039	0.07822	-2.9422	0.07752	-2.48725	0.0983
-3.03182	0.0648	-2.98335	0.06505	-2.96206	0.07804	-2.9439	0.0773	-2.48897	0.09894
-3.03348	0.06504	-2.98502	0.06412	-2.96375	0.07637	-2.94554	0.07657	-2.49064	0.09805
-3.03515	0.06593	-2.9867	0.0661	-2.96542	0.07644	-2.9472	0.07589	-2.49231	0.09544
-3.03681	0.06543	-2.98837	0.06633	-2.96707	0.07789	-2.94891	0.0754	-2.49398	0.09381
-3.03849	0.06571	-2.99004	0.06539	-2.96875	0.07979	-2.9506	0.075	-2.49566	0.0945
-3.04016	0.06365	-2.99174	0.06318	-2.97044	0.07829	-2.95224	0.0743	-2.49732	0.09275
-3.04182	0.06247	-2.99341	0.06533	-2.97212	0.07839	-2.95392	0.07498	-2.499	0.09151
-3.04333	0.06335	-2.99506	0.06215	-2.97381	0.07731	-2.9556	0.0747	-2.5007	0.09056
-3.0447	0.05855	-2.99675	0.06144	-2.97548	0.07686	-2.95723	0.07695	-2.50236	0.08995
-3.04619	0.06071	-2.99841	0.06149	-2.97714	0.07814	-2.95893	0.07336	-2.50402	0.08975
-3.0477	0.0642	-3.00006	0.06453	-2.9788	0.07681	-2.9606	0.07592	-2.50569	0.09003
-3.0492	0.06126	-3.00175	0.06209	-2.98048	0.07593	-2.96226	0.07595	-2.50733	0.08933
-3.0509	0.05925	-3.00345	0.06224	-2.98217	0.076	-2.96394	0.07437	-2.50901	0.08891
-3.05255	0.05805	-3.00509	0.06355	-2.98383	0.07705	-2.96561	0.07485	-2.51067	0.08912
-3.05422	0.05782	-3.00678	0.06458	-2.98548	0.0757	-2.96726	0.0732	-2.51236	0.08757
-3.05594	0.05671	-3.00847	0.06409	-2.98716	0.0756	-2.96895	0.0718	-2.51403	0.08919
-3.05759	0.0571	-3.01015	0.06093	-2.98882	0.07512	-2.97067	0.07204	-2.51567	0.08944
-3.05927	0.05736	-3.01181	0.06173	-2.99051	0.07522	-2.97234	0.07239	-2.51735	0.09023
-3.06095	0.0551	-3.01335	0.06481	-2.99222	0.07647	-2.97402	0.07122	-2.51903	0.08851
-3.06262	0.05384	-3.01467	0.06458	-2.99351	0.0793	-2.97569	0.07164	-2.52069	0.08785
-3.06426	0.05224	-3.01618	0.06064	-2.99488	0.07641	-2.97737	0.07053	-2.52238	0.08685
-3.06593	0.04991	-3.01785	0.06116	-2.99635	0.08031	-2.97905	0.07099	-2.52403	0.08594
-3.06763	0.04959	-3.01951	0.06197	-2.9977	0.07549	-2.9807	0.07048	-2.52569	0.0852
-3.06927	0.04927	-3.02116	0.0629	-2.9992	0.07627	-2.98235	0.07039	-2.52736	0.08613
-3.07096	0.04547	-3.02284	0.05992	-3.00069	0.07821	-2.98405	0.07006	-2.52906	0.0849
-3.07262	0.04373	-3.0245	0.06264	-3.00224	0.07781	-2.98568	0.06801	-2.53054	0.08701
-3.07432	0.04436	-3.02617	0.05997	-3.0039	0.07787	-2.98739	0.06689	-2.53189	0.08472
-3.07597	0.04325	-3.02784	0.05883	-3.00557	0.07871	-2.98905	0.06755	-2.53343	0.08682
-3.07766	0.04178	-3.02952	0.0584	-3.00725	0.07742	-2.99072	0.0669	-2.53509	0.08677
-3.07932	0.03886	-3.03122	0.05902	-3.00891	0.07496	-2.99242	0.06599	-2.53675	0.08613
-3.08095	0.03596	-3.03285	0.06003	-3.0106	0.07486	-2.99405	0.06664	-2.53844	0.08814
-3.08264	0.03331	-3.03454	0.06008	-3.01228	0.07706	-2.99573	0.06596	-2.54009	0.08933
-3.08432	0.03162	-3.03616	0.06197	-3.01396	0.07336	-2.99741	0.06568	-2.54178	0.08757
-3.086	0.03073	-3.03785	0.06061	-3.01563	0.07528	-2.99907	0.0651	-2.54345	0.08751
-3.08767	0.02854	-3.03951	0.06113	-3.0173	0.07484	-3.00073	0.06424	-2.54516	0.08657
-3.08934	0.029	-3.04121	0.06074	-3.01897	0.07528	-3.00244	0.06579	-2.54681	0.08578
-3.09101	0.019	-3.04286	0.059	-3.02062	0.07586	-3.0041	0.0649	-2.54848	0.08579
-3.09269	0.0108	-3.04454	0.05854	-3.0223	0.07442	-3.00578	0.06834	-2.55019	0.08629
-3.09435	0.00642	-3.0462	0.05697	-3.02399	0.07101	-3.00746	0.06899	-2.55184	0.08805
-3.09602	0.00175	-3.04789	0.05926	-3.02561	0.07008	-3.00913	0.06796	-2.55352	0.08878
-3.09773	-0.0034	-3.04955	0.0556	-3.0273	0.07147	-3.01081	0.06892	-2.55515	0.0887
-3.09938	-0.0068	-3.05125	0.05785	-3.02898	0.07153	-3.01249	0.06873	-2.55682	0.08838
-3.10105	-0.0117	-3.05293	0.059	-3.03064	0.07176	-3.01406	0.06761	-2.55852	0.08839
-3.1027	-0.02009	-3.05458	0.05925	-3.03232	0.07292	-3.01553	0.06432	-2.56022	0.08605
-3.10434	-0.02824	-3.05628	0.05885	-3.03398	0.0742	-3.01686	0.06374	-2.56189	0.08852
-3.10604	-0.03591	-3.05798	0.05828	-3.03567	0.07391	-3.01855	0.06338	-2.56358	0.08882
-3.10768	-0.04447	-3.05962	0.05784	-3.03733	0.07522	-3.02018	0.06323	-2.56523	0.08821
-3.10918	-0.05149	-3.06127	0.05788	-3.03898	0.07413	-3.02182	0.06326	-2.56688	0.08886
-3.1107	-0.05567	-3.06293	0.05824	-3.04068	0.0729	-3.02353	0.06278	-2.56856	0.08839
-3.11239	-0.06281	-3.06461	0.05892	-3.04236	0.073	-3.02517	0.06262	-2.57022	0.08695
-3.11405	-0.0693	-3.06632	0.05851	-3.04401	0.07288	-3.02686	0.06316	-2.57189	0.08792
-3.11572	-0.0767	-3.06797	0.056	-3.04569	0.07189	-3.02852	0.06473	-2.57357	0.08632
-3.1174	-0.08393	-3.06964	0.05587	-3.04736	0.07114	-3.03019	0.06387	-2.57525	0.08591
-3.11907	-0.08996	-3.07132	0.05596	-3.04903	0.06997	-3.03186	0.06366	-2.57691	0.08687
-3.12072	-0.09609	-3.07299	0.05383	-3.05073	0.07162	-3.03353	0.06109	-2.57859	0.08779
-3.12242	-0.10201	-3.07468	0.05331	-3.05237	0.07006	-3.0352	0.06114	-2.58025	0.08738
-3.12407	-0.10876	-3.07633	0.05244	-3.05388	0.05208	-3.03685	0.0602	-2.58197	0.08724
-3.12572	-0.11532	-3.07801	0.05148	-3.05538	0.03837	-3.03855	0.05912	-2.58363	0.0889
-3.12739	-0.12492	-3.07968	0.04969	-3.0571	0.03378	-3.04022	0.05904	-2.58529	0.08788
-3.12908	-0.13507	-3.08136	0.04683	-3.05876	0.03114	-3.04188	0.05925	-2.58696	0.08607
-3.13075	-0.14405	-3.08287	0.04264	-3.0604	0.0283	-3.04356	0.05887	-2.58862	0.08673
-3.13243	-0.15116	-3.08436	0.03888	-3.06209	0.02443	-3.04523	0.05922	-2.59026	0.08623
-3.1341	-0.15612	-3.08602	0.03371	-3.06374	0.02317	-3.0469	0.05651	-2.59192	0.08421
-3.13578	-0.16461	-3.08772	0.02958	-3.06542	0.02305	-3.04856	0.0559	-2.59359	0.08408
-3.13746	-0.17498	-3.08936	0.02413	-3.06711	0.0183	-3.05026	0.05422	-2.59527	0.08273
-3.13899	-0.1843	-3.09103	0.01567	-3.06877	0.01433	-3.05191	0.0363	-2.59697	0.08217
-3.14031	-0.18366	-3.09272	0.0078	-3.07045	0.013	-3.05358	0.03532	-2.59865	0.08131
-3.14166	-0.189	-3.09437	-0.01312	-3.07215	0.00908	-3.05528	0.03256	-2.60031	0.07924
-3.14317	-0.20789	-3.09605	-0.05345	-3.07378	0.00799	-3.05699	0.03135	-2.60196	0.08028
-3.14483	-0.22978	-3.09774	-0.06125	-3.07544	0.00511	-3.05866	0.03094	-2.60364	0.08041
-3.14649	-0.24208	-3.0994	-0.07068	-3.07713	0.00204	-3.06029	0.03115	-2.60531	0.07974
-3.14814	-0.25548	-3.10107	-0.08126	-3.07879	-0.00068353	-3.06179	0.03076	-2.60699	0.07999
-3.14985	-0.26927	-3.10272	-0.09434	-3.08047	-0.00553	-3.06332	0.03031	-2.60847	0.08103
-3.15086	-0.28083	-3.10421	-0.10303	-3.08216	-0.00775	-3.06464	0.02738	-2.60982	0.0803
-3.15118	-0.28476	-3.10573	-0.11706	-3.08381	-0.00965	-3.06616	0.02932	-2.61132	0.08106
		-3.10739	-0.16014	-3.08499	-0.01372	-3.06766	0.02663	-2.61267	0.08604
		-3.10873	-0.24219	-3.08648	-0.01555	-3.06933	0.02674	-2.61401	0.08166
		-3.11025	-0.25925	-3.08817	-0.02474	-3.071	0.02445	-2.61564	0.08002
		-3.11174	-0.28004	-3.08984	-0.06967	-3.0727	0.02124	-2.61718	0.08403
		-3.11341	-0.301	-3.09151	-0.09144	-3.07436	0.02037	-2.6187	0.0812
		-3.11509	-0.31474	-3.09319	-0.10841	-3.07601	-0.03378	-2.62035	0.07992
		-3.11659	-0.34416	-3.09487	-0.14639	-3.07771	-0.08133	-2.62204	0.08174
		-3.1181	-0.37806	-3.09653	-0.1573	-3.07938	-0.08957	-2.62372	0.0787
		-3.11976	-0.40825	-3.09806	-0.16678	-3.08103	-0.09714	-2.62539	0.08124
		-3.12142	-0.43167	-3.09955	-0.18334	-3.08268	-0.10521	-2.62706	0.08257
		-3.1231	-0.47061	-3.1012	-0.23543	-3.08421	-0.11391	-2.62873	0.08541
		-3.12477	-0.4887	-3.1029	-0.30004	-3.0857	-0.14192	-2.63044	0.08364
		-3.12626	-0.50544	-3.10452	-0.35873	-3.08739	-0.14848	-2.63211	0.08301
		-3.12762	-0.48381	-3.10618	-0.36968	-3.08904	-0.15606	-2.63377	0.08219
		-3.12896	-0.49409	-3.1079	-0.39	-3.09074	-0.16383	-2.63543	0.08342
		-3.13046	-0.52876	-3.10955	-0.40776	-3.09241	-0.1812	-2.6371	0.07948
		-3.13197	-0.5699	-3.11122	-0.42968	-3.09406	-0.18823	-2.6388	0.07896
		-3.13348	-0.5944	-3.1129	-0.45197	-3.09578	-0.22989	-2.6405	0.08029
		-3.13512	-0.62081	-3.11459	-0.47446	-3.0971	-0.34485	-2.64214	0.08009
		-3.13683	-0.63957	-3.11588	-0.60611	-3.09876	-0.40859	-2.64379	0.08109
		-3.1385	-0.6788	-3.11757	-0.65233	-3.10041	-0.50943	-2.64549	0.08118
		-3.14017	-0.70208	-3.11922	-0.68177	-3.10207	-0.53597	-2.64716	0.08212
		-3.14186	-0.72792	-3.12073	-0.70727	-3.10378	-0.55753	-2.64883	0.07997
		-3.14355	-0.74002	-3.12223	-0.76827	-3.10542	-0.57744	-2.65052	0.07958
		-3.14488	-0.72088	-3.12391	-0.80253	-3.1071	-0.60222	-2.65217	0.08026
		-3.14623	-0.76995	-3.12557	-0.83066	-3.10877	-0.63441	-2.65382	0.07921
		-3.14789	-0.8058	-3.12725	-0.85264	-3.11028	-0.66381	-2.65551	0.08031
		-3.14958	-0.8354	-3.12893	-0.87998	-3.11178	-0.74286	-2.65718	0.08018
		-3.15123	-0.86705	-3.13061	-0.9126	-3.11345	-0.78414	-2.65888	0.07985
		-3.15287	-0.89003	-3.13231	-0.93517	-3.11512	-0.82211	-2.66055	0.07893
		-3.15458	-0.91608	-3.13393	-0.96877	-3.11645	-0.86229	-2.66224	0.08104
		-3.15624	-0.95348	-3.1356	-1.00391	-3.11812	-1.00237	-2.6639	0.08037
		-3.1576	-0.98852	-3.13733	-1.03542	-3.1198	-1.05423	-2.66557	0.07881
		-3.15926	-1.01455	-3.13898	-1.07979	-3.12115	-1.10302	-2.66724	0.07865
		-3.16093	-1.0465	-3.1405	-1.13643	-3.12282	-1.1388	-2.66888	0.0795
		-3.16261	-1.07564	-3.14202	-1.17204	-3.12432	-1.17687	-2.67056	0.08045
		-3.16427	-1.10626	-3.14349	-1.20488	-3.12567	-1.22854	-2.67226	0.07799
		-3.16579	-1.14294	-3.14501	-1.23651	-3.12715	-1.27673	-2.6739	0.07759
		-3.16727	-1.16402	-3.14671	-1.26777	-3.12865	-1.32168	-2.67559	0.07705
		-3.16897	-1.19245	-3.14801	-1.29376	-3.13017	-1.35794	-2.67729	0.07668
		-3.17032	-1.23312	-3.14951	-1.38304	-3.13181	-1.41044	-2.67893	0.07706
		-3.17195	-1.27463	-3.15104	-1.45698	-3.13348	-1.45761	-2.68059	0.07739
		-3.17332	-1.30795	-3.15269	-1.49732	-3.13502	-1.49906	-2.68227	0.0793
		-3.17497	-1.3459	-3.15436	-1.57232	-3.13653	-1.54061	-2.68394	0.07939
		-3.17664	-1.40058	-3.15604	-1.66087	-3.13818	-1.57772	-2.68562	0.07763
		-3.17832	-1.4525	-3.15754	-1.73221	-3.13985	-1.618	-2.68729	0.07622
		-3.17995	-1.50077	-3.15904	-1.77742	-3.14155	-1.68318	-2.68896	0.07721
		-3.18165	-1.551	-3.16073	-1.82905	-3.14322	-1.80619	-2.69063	0.08188
		-3.18316	-1.60043	-3.16241	-1.87096	-3.1449	-1.86203	-2.69229	0.08073
		-3.18465	-1.65743	-3.16407	-1.925	-3.14658	-1.92028	-2.69397	0.08028
		-3.18631	-1.72118	-3.16575	-1.99114	-3.14788	-2.04898	-2.69564	0.07994
		-3.18801	-1.78111	-3.16742	-2.04715	-3.14926	-2.11865	-2.69729	0.08057
		-3.18951	-1.83571	-3.16907	-2.1032	-3.15094	-2.17673	-2.69897	0.07884
		-3.19101	-1.89747	-3.17077	-2.15777	-3.15244	-2.23882	-2.70049	0.08106
		-3.19251	-1.96121	-3.17242	-2.21634	-3.15396	-2.28866	-2.70183	0.08095
		-3.19385	-2.01023	-3.17395	-2.26429	-3.1553	-2.34236	-2.70334	0.0775
		-3.19534	-2.07435	-3.17528	-2.30638	-3.15693	-2.40707	-2.70501	0.07847
		-3.19671	-2.13853	-3.17678	-2.3823	-3.15863	-2.47088	-2.70667	0.07996
		-3.19836	-2.20462	-3.17827	-2.44067	-3.16028	-2.52663	-2.70836	0.07959
		-3.20005	-2.30445	-3.17963	-2.49089	-3.16198	-2.60818	-2.71003	0.08058
		-3.20105	-2.34744	-3.18111	-2.54901	-3.16364	-2.69426	-2.71167	0.08067
				-3.18245	-2.60559	-3.16517	-2.76127	-2.71334	0.07852
				-3.18396	-2.67609	-3.16666	-2.83657	-2.71507	0.07749
				-3.1853	-2.74509	-3.16815	-2.90368	-2.71673	0.07748
				-3.18682	-2.84095	-3.16948	-2.95271	-2.7184	0.07802
				-3.18831	-2.92018	-3.171	-3.01921	-2.72009	0.07652
				-3.18964	-2.99929	-3.17266	-3.08815	-2.72175	0.07602
				-3.19105	-3.05914	-3.17436	-3.16772	-2.7234	0.07473
				-3.19233	-3.15065	-3.176	-3.25854	-2.72509	0.07464
				-3.19366	-3.23221	-3.17768	-3.35293	-2.72674	0.07466
				-3.19518	-3.3236	-3.17933	-3.44187	-2.72845	0.07457
				-3.19684	-3.43	-3.18087	-3.52138	-2.7301	0.0737
				-3.1985	-3.53803	-3.18234	-3.60935	-2.73179	0.07463
				-3.2	-3.65504	-3.18403	-3.69997	-2.73345	0.07386
				-3.2015	-3.74846	-3.18553	-3.78174	-2.73511	0.0732
				-3.20287	-3.84655	-3.18685	-3.85822	-2.73679	0.07204
				-3.20451	-4.0039	-3.18836	-3.92983	-2.73845	0.07202
				-3.20616	-4.16222	-3.19005	-4.04357	-2.74015	0.07143
				-3.20771	-4.33001	-3.19153	-4.14052	-2.74181	0.07095
				-3.20927	-4.509	-3.19289	-4.22426	-2.74349	0.07144
				-3.21059	-4.68038	-3.19437	-4.33834	-2.74514	0.07042
				-3.21192	-4.86302	-3.19604	-4.4588	-2.7468	0.0719
				-3.21342	-5.07933	-3.19755	-4.59696	-2.74846	0.07127
				-3.2146	-5.29004	-3.19888	-4.69539	-2.75014	0.07235
				-3.21595	-5.50942	-3.2004	-4.85604	-2.75182	0.07297
				-3.21762	-5.79389	-3.20188	-5.01996	-2.75348	0.07198
				-3.21931	-6.12901	-3.20337	-5.20219	-2.75513	0.07264
				-3.22048	-6.41707	-3.20477	-5.40531	-2.75683	0.07256
				-3.22102	-6.50698	-3.20595	-5.55828	-2.75853	0.07069
						-3.20746	-5.80101	-2.76017	0.07028
						-3.20864	-6.00209	-2.76182	0.07039
						-3.20997	-6.25756	-2.76348	0.06992
						-3.21081	-6.41937	-2.76516	0.07009
						-3.21198	-6.64973	-2.76684	0.06746
						-3.21315	-6.9015	-2.76855	0.06719
						-3.21447	-7.22832	-2.77018	0.06763
						-3.21536	-7.44461	-2.77186	0.07005
						-3.21668	-7.75688	-2.77351	0.06778
						-3.21751	-8.00484	-2.77516	0.06704
						-3.21886	-8.32535	-2.77687	0.06748
						-3.22003	-8.6864	-2.77839	0.06625
						-3.22121	-9.02761	-2.77973	0.06916
						-3.22219	-9.35054	-2.78123	0.06814
						-3.22341	-9.73506	-2.7827	0.0706
						-3.22456	-10.0969	-2.78422	0.06843
						-3.22593	-10.5741	-2.78587	0.06814
						-3.22742	-11.0911	-2.7876	0.06757
						-3.22844	-11.5318	-2.78926	0.06832
						-3.22974	-12.008	-2.79092	0.06924
						-3.23077	-12.4654	-2.7926	0.06789
						-3.23212	-12.9532	-2.79427	0.0675
						-3.23328	-13.5897	-2.79592	0.06801
						-3.23446	-14.0084	-2.79762	0.06749
						-3.23578	-14.6584	-2.79929	0.0672
						-3.23695	-15.1063	-2.80098	0.06696
						-3.23831	-15.7708	-2.80267	0.06672
						-3.23999	-16.4493	-2.80431	0.06747
						-3.24071	-16.9773	-2.80601	0.06955
						-3.24102	-17.0194	-2.80766	0.06913
								-2.80935	0.07111
								-2.81103	0.06876
								-2.81263	0.06692
								-2.81436	0.06917
								-2.81605	0.06891
								-2.81769	0.06981
								-2.8194	0.06988
								-2.82105	0.06856
								-2.82272	0.06691
								-2.82436	0.0689
								-2.82604	0.06935
								-2.82771	0.06971
								-2.82937	0.06804
								-2.83103	0.06729
								-2.83274	0.06553
								-2.83438	0.06504
								-2.83606	0.06503
								-2.83777	0.06451
								-2.83944	0.06536
								-2.84112	0.06483
								-2.84278	0.06411
								-2.84441	0.06107
								-2.8461	0.05835
								-2.84777	0.05726
								-2.84942	0.05713
								-2.85109	0.05915
								-2.85279	0.05793
								-2.85445	0.05576
								-2.85615	0.05688
								-2.85779	0.05474
								-2.85945	0.05395
								-2.86112	0.05522
								-2.8625	0.05787
								-2.86379	0.0573
								-2.86529	0.06042
								-2.8668	0.05775
								-2.86846	0.0585
								-2.87016	0.05899
								-2.8718	0.05699
								-2.87346	0.05736
								-2.87518	0.05689
								-2.87685	0.05687
								-2.87848	0.05628
								-2.88018	0.05537
								-2.88184	0.05563
								-2.88351	0.05556
								-2.88525	0.05708
								-2.88688	0.05808
								-2.88858	0.05794
								-2.89025	0.05806
								-2.89189	0.05729
								-2.89357	0.05734
								-2.89525	0.05625
								-2.89692	0.05647
								-2.89859	0.05636
								-2.90027	0.05854
								-2.90194	0.05812
								-2.90357	0.05898
								-2.90525	0.05775
								-2.90695	0.05831
								-2.90861	0.05958
								-2.91025	0.05957
								-2.91196	0.05827
								-2.91362	0.05736
								-2.91529	0.05813
								-2.91697	0.05742
								-2.91865	0.05768
								-2.9203	0.05694
								-2.92198	0.05612
								-2.92366	0.05554
								-2.92535	0.05597
								-2.92702	0.05746
								-2.9287	0.05626
								-2.93034	0.05599
								-2.93202	0.05728
								-2.9337	0.05758
								-2.93534	0.05605
								-2.937	0.05633
								-2.9387	0.05606
								-2.94037	0.05737
								-2.942	0.05888
								-2.94372	0.05801
								-2.94537	0.05698
								-2.94703	0.0579
								-2.94871	0.05616
								-2.95037	0.05776
								-2.9519	0.05743
								-2.95324	0.06026
								-2.9546	0.05817
								-2.95589	0.05541
								-2.95742	0.0579
								-2.95859	0.06093
								-2.96011	0.05882
								-2.96176	0.05754
								-2.96343	0.05659
								-2.96512	0.05618
								-2.96677	0.05844
								-2.96843	0.05629
								-2.97015	0.05617
								-2.97186	0.05715
								-2.97352	0.05526
								-2.97519	0.05515
								-2.97687	0.05455
								-2.9785	0.05372
								-2.98021	0.05331
								-2.98185	0.05226
								-2.98354	0.05434
								-2.98517	0.05688
								-2.98686	0.05693
								-2.98854	0.05819
								-2.99022	0.05717
								-2.99192	0.05614
								-2.99356	0.05722
								-2.99525	0.05809
								-2.99692	0.0577
								-2.99855	0.05609
								-3.00024	0.05524
								-3.00192	0.05765
								-3.00362	0.05629
								-3.00527	0.05729
								-3.00693	0.05434
								-3.00862	0.05425
								-3.0103	0.05411
								-3.01197	0.05337
								-3.01368	0.05458
								-3.01534	0.05267
								-3.01703	0.05335
								-3.01867	0.05321
								-3.02031	0.05476
								-3.02199	0.0562
								-3.02368	0.05525
								-3.02531	0.0534
								-3.02698	0.05249
								-3.02866	0.05152
								-3.03035	0.05021
								-3.03201	0.05167
								-3.0337	0.05118
								-3.03536	0.05086
								-3.03668	0.05226
								-3.03804	0.05033
								-3.03972	0.04931
								-3.04138	0.04998
								-3.04305	0.05061
								-3.0447	0.05064
								-3.04641	0.05176
								-3.04806	0.05118
								-3.04975	0.04852
								-3.05143	0.04868
								-3.0531	0.0486
								-3.05475	0.05002
								-3.05649	0.0484
								-3.05815	0.04974
								-3.05978	0.04828
								-3.06149	0.0471
								-3.06312	0.04404
								-3.06479	0.04342
								-3.06649	0.04212
								-3.06816	0.04343
								-3.06984	0.04468
								-3.07149	0.04257
								-3.07316	0.0428
								-3.07483	0.04092
								-3.07653	0.04293
								-3.07817	0.04343
								-3.07985	0.04268
								-3.0815	0.0434
								-3.08317	0.04364
								-3.08486	0.04437
								-3.08653	0.04428
								-3.08819	0.04239
								-3.08987	0.03783
								-3.09154	0.03307
								-3.09324	-0.06728
								-3.09492	-0.11639
								-3.09642	-0.16457
								-3.09793	-0.21041
								-3.09925	-0.39349
								-3.10075	-0.49744
								-3.10224	-0.65253
								-3.10391	-0.73339
								-3.10543	-0.93228
								-3.10693	-1.01255
								-3.10841	-1.1277
								-3.10995	-1.18899
								-3.1116	-1.2597
								-3.11328	-1.36319
								-3.1148	-1.41627
								-3.11629	-1.53298
								-3.11762	-1.65181
								-3.11878	-1.7715
								-3.12029	-1.84068
								-3.12181	-1.93523
								-3.12333	-2.04443
								-3.125	-2.13665
								-3.12649	-2.2291
								-3.12783	-2.28891
								-3.12934	-2.36901
								-3.13083	-2.38097
								-3.13219	-2.57174
								-3.13338	-2.56867
								-3.13469	-2.71167
								-3.13637	-2.79657
								-3.13806	-2.87763
								-3.13972	-2.96451
								-3.14142	-3.0538
								-3.14274	-3.02147
								-3.14343	-3.04027
								-3.14475	-3.17764
								-3.14628	-3.26252
								-3.1476	-3.31532
								-3.14897	-3.40484
								-3.15045	-3.4717
								-3.15194	-3.49204
								-3.15348	-3.55145
								-3.15484	-3.61619
								-3.15648	-3.71664
								-3.158	-3.80063
								-3.15938	-3.87569
								-3.16084	-3.96088
								-3.16235	-4.075
								-3.16388	-4.10706
								-3.16552	-4.19663
								-3.16689	-4.29381
								-3.16854	-4.38264
								-3.17022	-4.48387
								-3.17171	-4.58745
								-3.1732	-4.67853
								-3.17456	-4.77681
								-3.17603	-4.86613
								-3.17738	-4.85998
								-3.17873	-4.91199
								-3.1799	-5.02394
								-3.18158	-5.21717
								-3.1831	-5.32866
								-3.18446	-5.42004
								-3.18576	-5.57606
								-3.18708	-5.6734
								-3.18861	-5.81413
								-3.18978	-5.96056
								-3.19128	-6.0914
								-3.19275	-6.26354
								-3.19411	-6.39388
								-3.19563	-6.56761
								-3.19696	-6.76633
								-3.19816	-6.9203
								-3.1997	-7.16641
								-3.20105	-7.37549
								-3.20201	-7.57669
								-3.20303	-7.77016
								-3.20402	-7.95824
								-3.20537	-8.2312
								-3.20672	-8.54515
								-3.20804	-8.87724
								-3.20892	-9.05898
								-3.21044	-9.45643
								-3.2121	-10.013
								-3.21378	-10.5678
								-3.2148	-10.983
								-3.21576	-11.3199
								-3.21665	-11.6139
								-3.21799	-12.1124
								-3.21933	-12.6393
								-3.22048	-13.2049
								-3.22163	-13.6802
								-3.22267	-14.1409
								-3.2236	-14.618
								-3.22467	-15.0674
								-3.22602	-15.7495
								-3.22717	-16.3148
								-3.22818	-16.8202
								-3.22934	-17.3386
								-3.23068	-18.0389
								-3.23172	-18.5328
								-3.23254	-18.995
								-3.23376	-19.5864
								-3.23494	-20.2105
								-3.23628	-20.9562
								-3.23747	-21.5677
								-3.23881	-22.3438
								-3.24012	-23.0989
								-3.2413	-23.7894
								-3.24252	-24.362
								-3.24369	-25.1744
								-3.24453	-25.4975
								-3.24587	-26.3402
								-3.24691	-26.8135
								-3.24809	-27.5058
								-3.24924	-28.139
								-3.25026	-28.6911
								-3.25143	-29.4018
								-3.25274	-30.0736
								-3.25406	-30.982
								-3.2551	-31.477
								-3.25613	-32.1688
								-3.25732	-32.7773
								-3.25846	-33.6634
								-3.25967	-34.2858
								-3.26087	-35.0472
								-3.26237	-35.9294
								-3.26337	-36.66
								-3.26456	-37.3706
								-3.26571	-38.0831
								-3.26687	-38.7846
								-3.2679	-39.3608
								-3.26875	-40.0354
								-3.26973	-40.5371
								-3.27095	-41.321
								-3.27262	-42.3282
								-3.2741	-43.5168
								-3.27544	-44.2379
								-3.27694	-45.3218
								-3.27795	-45.8332
								-3.2791	-46.8627
								-3.28044	-47.5372
								-3.28181	-48.7367
								-3.28298	-49.236
								-3.28418	-50.3098
								-3.2852	-50.7885
								-3.28654	-51.8823
								-3.2874	-52.3711
								-3.28854	-53.0516
								-3.28988	-54.2194
								-3.29122	-54.9693
								-3.29239	-55.8119
								-3.29343	-56.3973
								-3.2946	-57.5849
								-3.29559	-58.0277
								-3.29671	-59.1762
								-3.29792	-59.6701
								-3.29925	-60.7906
								-3.30043	-61.5132
								-3.3011	-61.8607

## Sheet: Fig. 3d
Ewe = -3.14 V		Ewe = -3.18 V		Ewe = -3.22 V		Ewe = -3.26 V		Ewe = -3.28 V
E	j	E	j	E	j	E	j	E	j
(V vs. SHE)	(mA cm-2)	(V vs. SHE)	(mA cm-2)	(V vs. SHE)	(mA cm-2)	(V vs. SHE)	(mA cm-2)	(V vs. SHE)	(mA cm-2)
-3.13985	-0.02827	-3.1788	-1.76666	-3.21984	-4.94616	-3.25561	-14.755	-3.27893	-45.4164
-3.13884	-0.02775	-3.17716	-1.74098	-3.21881	-4.91025	-3.25393	-14.988	-3.27725	-47.7156
-3.13718	-0.02009	-3.17547	-1.70903	-3.21714	-4.898	-3.25227	-15.336	-3.27558	-50.5148
-3.13548	-0.01652	-3.17377	-1.68125	-3.21546	-4.84812	-3.25061	-15.5715	-3.27392	-53.1658
-3.13382	-0.01432	-3.17209	-1.66599	-3.21378	-4.7686	-3.24892	-15.7738	-3.27224	-55.751
-3.13217	-0.01328	-3.17043	-1.64865	-3.21209	-4.77981	-3.24726	-16.3155	-3.27049	-59.0982
-3.13051	-0.0145	-3.16875	-1.61665	-3.21042	-4.72637	-3.24559	-16.6833	-3.26879	-62.0985
-3.12881	-0.01365	-3.16707	-1.58257	-3.20874	-4.6191	-3.2439	-17.122	-3.26715	-64.7735
-3.12714	-0.01174	-3.16541	-1.55156	-3.20704	-4.63696	-3.24224	-17.612	-3.26548	-68.0496
-3.12548	-0.01159	-3.16375	-1.5177	-3.20536	-4.59906	-3.24058	-17.9562	-3.26384	-70.2887
-3.12375	-0.00916	-3.16203	-1.48974	-3.20369	-4.5081	-3.2389	-18.4218	-3.26214	-72.0941
-3.12208	-0.00822	-3.1604	-1.46578	-3.20198	-4.55787	-3.23722	-18.845	-3.26049	-73.9792
-3.12043	-0.00419	-3.15872	-1.43776	-3.20031	-4.50915	-3.23556	-18.9915	-3.25877	-75.4409
-3.11873	-0.00537	-3.15703	-1.40889	-3.19862	-4.47494	-3.23386	-19.2399	-3.25706	-77.3739
-3.11707	-0.0043	-3.15537	-1.37708	-3.19697	-4.36797	-3.23219	-19.8469	-3.25539	-80.0508
-3.11537	-0.00365	-3.15366	-1.34634	-3.19526	-4.37612	-3.23053	-20.1278	-3.2537	-81.5233
-3.11368	-0.000608871	-3.15198	-1.32109	-3.1936	-4.31136	-3.22884	-20.6268	-3.25204	-83.2275
-3.11199	0.00271	-3.15028	-1.29041	-3.19192	-4.29529	-3.22718	-20.9845	-3.25035	-84.892
-3.11032	0.00442	-3.14862	-1.26232	-3.19024	-4.18133	-3.22548	-21.1437	-3.24868	-84.9673
-3.10865	0.00748	-3.14697	-1.23553	-3.18858	-4.14178	-3.22379	-21.4626	-3.247	-86.2129
-3.10698	0.00914	-3.14528	-1.2068	-3.1869	-4.13041	-3.22214	-21.8853	-3.24533	-87.919
-3.10527	0.01141	-3.14359	-1.18343	-3.18521	-4.11823	-3.22045	-21.8697	-3.24363	-88.0305
-3.10359	0.01542	-3.14189	-1.15536	-3.18356	-4.10337	-3.21877	-22.1973	-3.24197	-88.905
-3.10189	0.0173	-3.14019	-1.12668	-3.18188	-4.10513	-3.21709	-22.5306	-3.24027	-90.0451
-3.10023	0.02054	-3.13854	-1.09854	-3.18017	-4.01342	-3.21539	-22.5871	-3.23858	-90.5257
-3.09859	0.02452	-3.13683	-1.07391	-3.17849	-3.98651	-3.21373	-22.9614	-3.2369	-92.2748
-3.09689	0.02512	-3.13512	-1.05104	-3.17684	-3.99187	-3.21207	-23.2279	-3.23526	-93.8055
-3.09521	0.02701	-3.13345	-1.01896	-3.17518	-3.9541	-3.21036	-23.3622	-3.23361	-94.1081
-3.09355	0.0309	-3.13179	-0.99085	-3.17346	-3.93111	-3.20869	-23.7334	-3.23193	-94.9851
-3.09186	0.03352	-3.13008	-0.96098	-3.1718	-3.91685	-3.20705	-24.0607	-3.23024	-95.8033
-3.09021	0.03571	-3.12844	-0.93976	-3.17009	-3.84156	-3.20535	-24.09	-3.22856	-95.3792
-3.08854	0.03956	-3.12677	-0.92349	-3.16843	-3.81923	-3.20366	-24.3063	-3.22688	-96.3621
-3.08686	0.04145	-3.12509	-0.89035	-3.16677	-3.838	-3.20196	-24.4067	-3.22523	-97.4003
-3.08517	0.04236	-3.12339	-0.86332	-3.16507	-3.80156	-3.20029	-24.3047	-3.22353	-97.0596
-3.08348	0.04464	-3.12173	-0.83881	-3.16337	-3.73742	-3.19862	-24.3751	-3.22184	-97.4872
-3.08178	0.04928	-3.12004	-0.81139	-3.16169	-3.73388	-3.19694	-24.0983	-3.22016	-97.5077
-3.08013	0.05286	-3.11835	-0.78979	-3.16005	-3.69734	-3.1953	-23.9626	-3.21844	-96.5174
-3.07845	0.05575	-3.11669	-0.76511	-3.15835	-3.66269	-3.19362	-24.0755	-3.21678	-97.0982
-3.0768	0.05965	-3.115	-0.73916	-3.1567	-3.64389	-3.19191	-23.8264	-3.2151	-97.3182
-3.07508	0.06129	-3.11332	-0.71514	-3.15503	-3.57975	-3.19023	-23.5744	-3.21338	-96.7134
-3.0734	0.06469	-3.11165	-0.68934	-3.15335	-3.54649	-3.18857	-23.3531	-3.21171	-97.3305
-3.07173	0.06719	-3.10998	-0.66428	-3.15165	-3.51501	-3.18694	-23.1597	-3.21005	-97.484
-3.07007	0.07052	-3.10828	-0.64226	-3.14998	-3.4245	-3.18527	-23.1399	-3.20837	-96.5585
-3.06836	0.07406	-3.10661	-0.61824	-3.14833	-3.37685	-3.18362	-23.334	-3.20669	-97.4604
-3.06673	0.07597	-3.10491	-0.59509	-3.14662	-3.33983	-3.18191	-23.3391	-3.20501	-97.3816
-3.06501	0.07802	-3.10327	-0.57043	-3.14494	-3.24296	-3.18025	-23.2625	-3.20333	-96.222
-3.06334	0.07946	-3.10156	-0.55039	-3.14324	-3.21285	-3.17855	-23.1391	-3.20166	-96.4675
-3.06162	0.083	-3.09987	-0.52664	-3.14158	-3.1888	-3.1769	-23.1208	-3.19998	-96.527
-3.05996	0.08659	-3.09821	-0.50344	-3.13988	-3.12853	-3.17523	-22.8811	-3.1983	-95.1429
-3.05829	0.0901	-3.09652	-0.48363	-3.13825	-3.0835	-3.17351	-22.7129	-3.1966	-95.0686
-3.05658	0.09039	-3.09486	-0.46009	-3.13654	-3.05216	-3.17183	-22.4584	-3.19496	-94.7446
-3.05492	0.09265	-3.09322	-0.43817	-3.13485	-3.00071	-3.17017	-22.2763	-3.19326	-93.7131
-3.05324	0.09709	-3.09152	-0.41794	-3.13317	-2.95204	-3.16851	-22.3276	-3.19159	-93.7376
-3.05156	0.09961	-3.08984	-0.39563	-3.13152	-2.88953	-3.16685	-22.0271	-3.18991	-92.8088
-3.0499	0.10211	-3.08816	-0.37167	-3.12981	-2.80256	-3.16516	-21.8192	-3.18825	-91.7745
-3.04823	0.104	-3.08648	-0.35186	-3.12809	-2.77271	-3.16346	-21.5149	-3.18659	-91.6614
-3.04656	0.10589	-3.0848	-0.33154	-3.12643	-2.73002	-3.16179	-21.1244	-3.18489	-90.9753
-3.04486	0.10818	-3.08313	-0.30632	-3.12474	-2.57221	-3.16011	-21.1153	-3.18321	-89.7309
-3.04316	0.11267	-3.08144	-0.28385	-3.12305	-2.5151	-3.15844	-21.0677	-3.18152	-89.6538
-3.04148	0.11392	-3.07976	-0.26383	-3.12141	-2.45086	-3.15679	-20.8338	-3.17988	-88.7909
-3.03982	0.11739	-3.0781	-0.24226	-3.11974	-2.3803	-3.15514	-20.6634	-3.17816	-87.6069
-3.03813	0.11906	-3.07641	-0.22453	-3.11806	-2.34455	-3.15345	-20.425	-3.17649	-87.7567
-3.03646	0.11977	-3.07471	-0.20241	-3.11637	-2.29683	-3.15179	-20.1577	-3.17481	-86.7398
-3.03477	0.12016	-3.07303	-0.18105	-3.11469	-2.22879	-3.15008	-20.0305	-3.17314	-85.3852
-3.03314	0.12324	-3.07139	-0.16526	-3.113	-2.17495	-3.14842	-19.7997	-3.17145	-85.3813
-3.03145	0.12274	-3.06968	-0.14756	-3.11129	-2.13562	-3.14674	-19.4097	-3.16978	-84.5077
-3.02977	0.12166	-3.068	-0.1273	-3.10964	-2.07394	-3.14504	-19.1392	-3.16808	-83.611
-3.02807	0.1224	-3.06634	-0.10718	-3.10796	-2.01606	-3.14337	-18.9194	-3.16643	-83.2654
-3.02637	0.12185	-3.06463	-0.09135	-3.10628	-1.96538	-3.14167	-18.5437	-3.16473	-82.1727
-3.02473	0.12417	-3.06295	-0.07634	-3.1046	-1.91495	-3.13997	-18.2303	-3.16308	-81.0504
-3.02302	0.12632	-3.06127	-0.05662	-3.10292	-1.86894	-3.13828	-17.9968	-3.16139	-80.95
-3.02136	0.12764	-3.05959	-0.0422	-3.10125	-1.81915	-3.13662	-17.5788	-3.15972	-79.9095
-3.01968	0.12923	-3.05792	-0.02715	-3.09958	-1.74992	-3.13494	-17.3552	-3.15807	-78.7924
-3.01798	0.12929	-3.05622	-0.01436	-3.09789	-1.68752	-3.13328	-17.2139	-3.1564	-78.3476
-3.01636	0.13145	-3.05456	7.15993e-05	-3.09617	-1.63707	-3.13158	-16.821	-3.15471	-76.9479
-3.01465	0.13155	-3.05288	0.01112	-3.09448	-1.55935	-3.12991	-16.6093	-3.15304	-75.7623
-3.01297	0.131	-3.05119	0.02372	-3.09282	-1.50873	-3.12822	-16.378	-3.15137	-75.4362
-3.01133	0.13205	-3.04952	0.03506	-3.09118	-1.4517	-3.12656	-16.0645	-3.14966	-74.207
-3.00961	0.13306	-3.04783	0.04505	-3.08949	-1.39206	-3.12487	-15.8987	-3.14799	-73.0465
-3.00794	0.1349	-3.04614	0.05593	-3.08784	-1.35323	-3.12321	-15.5782	-3.14628	-72.4388
-3.00625	0.13599	-3.04446	0.06333	-3.08617	-1.27617	-3.12152	-15.1079	-3.14459	-71.0305
-3.00455	0.13762	-3.04276	0.06949	-3.08445	-1.20208	-3.11986	-14.8409	-3.14294	-69.7245
-3.00288	0.13836	-3.04111	0.07887	-3.08282	-1.14139	-3.11818	-14.6776	-3.14124	-69.0964
-3.00121	0.13818	-3.03943	0.08488	-3.08113	-1.08088	-3.11648	-14.358	-3.13961	-67.1713
-2.99953	0.14083	-3.03773	0.09076	-3.07943	-1.02576	-3.11482	-14.1133	-3.13791	-65.9386
-2.99784	0.14196	-3.03603	0.09582	-3.07773	-0.9821	-3.11313	-13.8028	-3.13623	-65.7178
-2.99616	0.143	-3.03436	0.10349	-3.07605	-0.93282	-3.11148	-13.3922	-3.13456	-64.3914
-2.99447	0.14321	-3.03268	0.10667	-3.07441	-0.87766	-3.10981	-13.0755	-3.1329	-63.2808
-2.99281	0.14524	-3.03101	0.11011	-3.07271	-0.8349	-3.10813	-12.7546	-3.1312	-62.1864
-2.99114	0.14368	-3.02936	0.11585	-3.07102	-0.78715	-3.10648	-12.3947	-3.12957	-60.7861
-2.98946	0.14641	-3.02765	0.11893	-3.06935	-0.72616	-3.10476	-12.1573	-3.12788	-60.3272
-2.98777	0.14711	-3.02594	0.12338	-3.06766	-0.68101	-3.1031	-11.7951	-3.12616	-59.8105
-2.98607	0.14861	-3.02429	0.12661	-3.06599	-0.63329	-3.10143	-11.4081	-3.12449	-58.2061
-2.98439	0.14948	-3.02256	0.13158	-3.06431	-0.58386	-3.09973	-11.1707	-3.1228	-57.1317
-2.98272	0.15077	-3.02092	0.13482	-3.06262	-0.51383	-3.09804	-10.9184	-3.12113	-56.5033
-2.98105	0.15139	-3.01924	0.13804	-3.06096	-0.46294	-3.09632	-10.5839	-3.11944	-55.0334
-2.97938	0.15308	-3.01758	0.14441	-3.05928	-0.41636	-3.09464	-10.3425	-3.11777	-54.0099
-2.97771	0.15336	-3.01592	0.14783	-3.05756	-0.37016	-3.09294	-10.0422	-3.11604	-53.1715
-2.97603	0.15192	-3.01421	0.15082	-3.05587	-0.32995	-3.09124	-9.70678	-3.11435	-51.6271
-2.97435	0.15357	-3.01252	0.15588	-3.05419	-0.28837	-3.08961	-9.43006	-3.11267	-50.5423
-2.97266	0.1547	-3.01085	0.15974	-3.05253	-0.25795	-3.08793	-9.13865	-3.11099	-49.5359
-2.971	0.1538	-3.00919	0.16386	-3.05084	-0.22293	-3.08623	-8.7682	-3.10937	-47.9652
-2.9693	0.15415	-3.00748	0.16774	-3.04917	-0.19023	-3.08455	-8.53011	-3.1077	-46.9617
-2.96761	0.15456	-3.00579	0.17274	-3.04748	-0.15843	-3.08292	-8.21832	-3.10597	-46.0998
-2.96595	0.15725	-3.00411	0.17798	-3.04583	-0.12782	-3.08121	-7.90199	-3.10429	-44.8103
-2.96426	0.15475	-3.00245	0.18198	-3.04413	-0.09649	-3.07951	-7.65912	-3.10258	-43.929
-2.96258	0.15253	-3.00076	0.18941	-3.04245	-0.06713	-3.07786	-7.34109	-3.10091	-43.1093
-2.9609	0.15169	-2.99907	0.19318	-3.04075	-0.04026	-3.07617	-7.02652	-3.09928	-41.6496
-2.95924	0.15389	-2.99739	0.19997	-3.0391	-0.00582	-3.07449	-6.77669	-3.09759	-40.6864
-2.95756	0.15331	-2.99572	0.20515	-3.03742	0.01496	-3.0728	-6.44917	-3.09589	-39.7759
-2.95588	0.15318	-2.99405	0.20957	-3.03573	0.03947	-3.07113	-6.13663	-3.09424	-38.3302
-2.95419	0.15488	-2.99237	0.21531	-3.03405	0.05993	-3.06944	-5.8559	-3.09257	-37.394
-2.95251	0.15149	-2.9907	0.21979	-3.03239	0.0784	-3.0678	-5.56886	-3.09089	-36.4668
-2.95085	0.15221	-2.98902	0.22532	-3.03069	0.09555	-3.06613	-5.27322	-3.08923	-35.1472
-2.94915	0.14973	-2.98732	0.23111	-3.02903	0.11256	-3.06446	-5.01985	-3.08757	-34.2948
-2.94746	0.14654	-2.98565	0.23764	-3.02729	0.12559	-3.06278	-4.73165	-3.0859	-33.3801
-2.9458	0.14555	-2.98394	0.24326	-3.02563	0.13711	-3.0611	-4.43617	-3.08417	-32.0886
-2.9441	0.14413	-2.9823	0.24548	-3.02397	0.14953	-3.05941	-4.17168	-3.08251	-31.2262
-2.94244	0.14457	-2.98059	0.24884	-3.02228	0.16298	-3.05775	-3.89046	-3.08079	-30.102
-2.94075	0.14409	-2.97893	0.25381	-3.02062	0.1737	-3.05608	-3.61025	-3.07914	-28.7714
-2.9391	0.14521	-2.97725	0.26055	-3.01892	0.1865	-3.05438	-3.36447	-3.07745	-27.8974
-2.93744	0.14402	-2.97558	0.26265	-3.01727	0.19899	-3.0527	-3.091	-3.07576	-26.923
-2.93576	0.14262	-2.97392	0.26192	-3.01561	0.21213	-3.051	-2.82246	-3.0741	-25.6944
-2.93405	0.14089	-2.9722	0.26544	-3.01391	0.23239	-3.04932	-2.59772	-3.07243	-24.7614
-2.93236	0.13992	-2.9705	0.26733	-3.01223	0.24702	-3.04764	-2.34344	-3.07074	-23.6681
-2.93068	0.13903	-2.96881	0.27098	-3.01052	0.2618	-3.04594	-2.0969	-3.06908	-22.589
-2.92904	0.13566	-2.96714	0.27371	-3.00884	0.27739	-3.04427	-1.87519	-3.06743	-21.7896
-2.92733	0.13356	-2.96544	0.27421	-3.0072	0.29677	-3.0426	-1.63294	-3.06575	-20.8202
-2.92566	0.13338	-2.96376	0.27795	-3.00549	0.31188	-3.04089	-1.4067	-3.06403	-19.6911
-2.92396	0.13229	-2.9621	0.27848	-3.00383	0.32519	-3.0392	-1.2022	-3.0624	-18.7826
-2.92231	0.13198	-2.96043	0.27281	-3.00212	0.34355	-3.03755	-0.98118	-3.06064	-17.8038
-2.92062	0.13179	-2.95874	0.2732	-3.00043	0.36246	-3.03585	-0.78344	-3.05895	-16.7447
-2.91896	0.1306	-2.95708	0.27617	-2.99876	0.37632	-3.03417	-0.58998	-3.0573	-15.8354
-2.91726	0.1298	-2.95538	0.27581	-2.99707	0.39189	-3.03252	-0.40726	-3.05564	-14.7757
-2.91561	0.12933	-2.95372	0.2796	-2.99539	0.40826	-3.0308	-0.23294	-3.05395	-13.6373
-2.91397	0.13092	-2.95204	0.28037	-2.99374	0.42418	-3.02915	-0.08504	-3.05228	-12.7514
-2.91228	0.13072	-2.95036	0.28223	-2.99204	0.43755	-3.02745	0.0469	-3.05058	-11.8475
-2.91061	0.12943	-2.94868	0.2838	-2.99036	0.4507	-3.02579	0.14985	-3.04891	-10.8278
-2.90893	0.13017	-2.94698	0.28112	-2.98868	0.45951	-3.02408	0.23266	-3.04726	-9.87991
-2.90728	0.12824	-2.9453	0.28179	-2.98697	0.47861	-3.02241	0.31193	-3.0456	-8.95404
-2.90558	0.12957	-2.94361	0.28322	-2.98529	0.4902	-3.02075	0.38543	-3.0439	-8.05607
-2.90392	0.12655	-2.9419	0.2833	-2.98365	0.50299	-3.01905	0.46487	-3.04222	-7.32157
-2.90225	0.12837	-2.94027	0.28374	-2.98196	0.51444	-3.0174	0.55834	-3.04054	-6.4357
-2.90054	0.12835	-2.93862	0.28265	-2.98026	0.52258	-3.01573	0.6561	-3.03885	-5.55329
-2.89891	0.1296	-2.93694	0.27728	-2.97863	0.52938	-3.01405	0.7626	-3.03717	-4.75033
-2.89724	0.12842	-2.93524	0.27536	-2.97694	0.53439	-3.01234	0.87048	-3.03548	-3.93205
-2.89558	0.128	-2.93358	0.27633	-2.97526	0.54251	-3.01067	0.9914	-3.03379	-3.17241
-2.89388	0.12725	-2.9319	0.27568	-2.97354	0.55276	-3.00899	1.12271	-3.03213	-2.44363
-2.89218	0.1289	-2.93026	0.27567	-2.97187	0.55934	-3.00731	1.23294	-3.03044	-1.71866
-2.89053	0.12907	-2.92858	0.25524	-2.97019	0.5669	-3.00562	1.35828	-3.02876	-1.04172
-2.8888	0.12891	-2.9269	0.23872	-2.9685	0.58057	-3.00395	1.49415	-3.02708	-0.49577
-2.8871	0.12901	-2.92524	0.23874	-2.96681	0.5824	-3.00227	1.60595	-3.02538	-0.03707
-2.88541	0.12835	-2.92356	0.23631	-2.96511	0.59071	-3.00059	1.74173	-3.02374	0.36538
-2.88371	0.13046	-2.92189	0.23582	-2.96347	0.59637	-2.99891	1.87279	-3.02204	0.71584
-2.88204	0.12927	-2.92023	0.23371	-2.96178	0.59785	-2.99722	1.97683	-3.02038	1.00959
-2.88037	0.12788	-2.9186	0.23317	-2.96009	0.60073	-2.99553	2.11409	-3.01869	1.30757
-2.87869	0.12831	-2.91693	0.23008	-2.95841	0.60821	-2.99387	2.23811	-3.01702	1.66814
-2.87701	0.12807	-2.91525	0.22715	-2.95674	0.61515	-2.9922	2.36442	-3.01532	2.00193
-2.87534	0.12694	-2.91358	0.22633	-2.95507	0.61638	-2.99053	2.49123	-3.01364	2.34197
-2.87367	0.12663	-2.91192	0.22396	-2.9534	0.62216	-2.98884	2.60153	-3.01194	2.76532
-2.87198	0.12892	-2.91026	0.22032	-2.95173	0.62604	-2.98716	2.70799	-3.01028	3.17815
-2.87031	0.12864	-2.9086	0.21793	-2.95002	0.62993	-2.98548	2.8373	-3.00862	3.58909
-2.8686	0.12805	-2.90691	0.21599	-2.94836	0.63071	-2.98378	2.94957	-3.00693	4.09118
-2.86693	0.12881	-2.90525	0.21521	-2.94665	0.61277	-2.9821	3.03648	-3.00522	4.47635
-2.8653	0.12936	-2.90359	0.21191	-2.94497	0.61164	-2.98043	3.12281	-3.00357	4.97317
-2.86362	0.1303	-2.90191	0.21003	-2.94332	0.58264	-2.97872	3.21306	-3.00188	5.47912
-2.86195	0.12974	-2.90029	0.20793	-2.94167	0.56824	-2.97704	3.28509	-3.00023	5.92356
-2.8603	0.13004	-2.89863	0.20536	-2.94003	0.56665	-2.97535	3.34702	-2.99849	6.42345
-2.85864	0.12952	-2.89697	0.19989	-2.93838	0.57042	-2.97367	3.39804	-2.9968	6.94006
-2.85693	0.13166	-2.89528	0.19582	-2.93669	0.56762	-2.97201	3.31265	-2.99512	7.31895
-2.85528	0.12948	-2.89362	0.1929	-2.93504	0.56718	-2.97034	3.34607	-2.99345	7.78297
-2.85362	0.12923	-2.89195	0.19102	-2.93335	0.57311	-2.96866	3.3075	-2.99176	8.35051
-2.85192	0.13154	-2.89026	0.18096	-2.93169	0.57735	-2.96701	3.30103	-2.99011	8.69706
-2.85023	0.13127	-2.8886	0.155	-2.93001	0.58121	-2.96537	3.31597	-2.98843	9.24166
-2.84854	0.13381	-2.88689	0.14964	-2.92834	0.58133	-2.9637	3.33407	-2.9867	9.78823
-2.84683	0.13189	-2.88522	0.14	-2.92667	0.58008	-2.96202	3.33932	-2.98505	10.1278
-2.84518	0.13092	-2.88357	0.14083	-2.92503	0.57983	-2.96035	3.35924	-2.98343	10.6459
-2.84354	0.13007	-2.8819	0.13619	-2.92335	0.5811	-2.95869	3.29643	-2.98174	11.0777
-2.84184	0.13035	-2.88023	0.13134	-2.92174	0.57688	-2.95699	3.23494	-2.98005	11.2293
-2.84015	0.13198	-2.87856	0.12967	-2.92004	0.56874	-2.95531	3.22925	-2.97838	11.481
-2.83846	0.13262	-2.87689	0.12347	-2.91837	0.54183	-2.95365	3.20724	-2.97671	11.7983
-2.83678	0.13264	-2.87524	0.12305	-2.91672	0.53594	-2.95201	3.17175	-2.97501	11.8676
-2.83512	0.13332	-2.87357	0.11968	-2.91503	0.52916	-2.95035	3.15256	-2.97334	12.0472
-2.83346	0.1335	-2.87191	0.12078	-2.91336	0.52022	-2.94869	3.08356	-2.97172	12.2236
-2.83176	0.13422	-2.87024	0.12112	-2.91166	0.51334	-2.94701	3.06237	-2.97	12.33
-2.83007	0.13031	-2.86854	0.11888	-2.91	0.50735	-2.94533	3.05265	-2.96832	12.5826
-2.82838	0.12934	-2.86687	0.11759	-2.90833	0.49926	-2.94364	3.01578	-2.96665	12.8764
-2.82672	0.13084	-2.8652	0.11617	-2.90663	0.4765	-2.94198	2.90322	-2.96497	12.968
-2.82504	0.13125	-2.86352	0.11631	-2.90497	0.46948	-2.94033	2.81845	-2.96328	13.1406
-2.82339	0.13292	-2.86185	0.11426	-2.90328	0.46207	-2.93865	2.74309	-2.96163	13.131
-2.82175	0.13303	-2.86019	0.11459	-2.90162	0.42557	-2.93697	2.70355	-2.95994	13.0081
-2.8201	0.13387	-2.85851	0.11557	-2.89995	0.41027	-2.93532	2.67255	-2.95829	13.0868
-2.81841	0.13303	-2.85686	0.11545	-2.89831	0.39852	-2.93365	2.60239	-2.95662	13.0669
-2.81673	0.13331	-2.85514	0.11434	-2.89664	0.38634	-2.93198	2.55201	-2.95497	12.8323
-2.81507	0.13383	-2.85348	0.11807	-2.89499	0.37468	-2.93029	2.52981	-2.95329	12.6653
-2.81342	0.13281	-2.85179	0.1173	-2.89332	0.36079	-2.92864	2.51165	-2.95163	12.5092
-2.81175	0.13199	-2.85012	0.11715	-2.89164	0.33804	-2.927	2.49166	-2.94995	12.2341
-2.81009	0.13214	-2.84842	0.11854	-2.88993	0.31744	-2.92532	2.44074	-2.94828	12.0448
-2.80837	0.1304	-2.84676	0.1185	-2.88826	0.29452	-2.92364	2.36473	-2.94662	11.8537
-2.80673	0.13053	-2.84505	0.1182	-2.88655	0.26988	-2.92195	2.31934	-2.94494	11.7026
-2.80507	0.13055	-2.84339	0.11537	-2.88488	0.25902	-2.92026	2.24035	-2.94326	11.6436
-2.80339	0.13174	-2.84173	0.116	-2.88319	0.24643	-2.9186	2.13054	-2.9416	11.5525
-2.80171	0.1315	-2.84004	0.1159	-2.88156	0.2375	-2.91695	2.07645	-2.93991	11.2576
-2.80003	0.13189	-2.83835	0.11565	-2.87988	0.22695	-2.91527	2.047	-2.93824	11.0981
-2.79833	0.13097	-2.83667	0.11481	-2.87819	0.21444	-2.91358	2.01048	-2.93661	10.8704
-2.7967	0.13215	-2.83499	0.11464	-2.87658	0.19969	-2.91194	1.95659	-2.93488	10.5585
-2.79502	0.12906	-2.83333	0.11503	-2.87489	0.189	-2.91026	1.64514	-2.93322	10.417
-2.79334	0.12933	-2.83164	0.11529	-2.87319	0.18356	-2.90857	1.52107	-2.93156	10.2483
-2.7917	0.13022	-2.82997	0.11666	-2.8715	0.17963	-2.90689	1.48798	-2.92986	9.96449
-2.79004	0.13009	-2.82828	0.11681	-2.86982	0.17595	-2.90525	1.45928	-2.92821	9.76129
-2.78835	0.13126	-2.82658	0.11644	-2.86814	0.17112	-2.9036	1.42857	-2.92653	9.49575
-2.7867	0.1304	-2.82491	0.11723	-2.86645	0.16543	-2.90194	1.39236	-2.92486	9.16416
-2.78504	0.13064	-2.82326	0.11746	-2.8648	0.16	-2.90027	1.33806	-2.92321	8.98878
-2.78337	0.13114	-2.82161	0.11564	-2.8631	0.15658	-2.89858	1.27574	-2.92153	8.78
-2.78175	0.12949	-2.81992	0.11593	-2.86142	0.15257	-2.89692	1.23539	-2.91985	8.49026
-2.78011	0.12935	-2.81824	0.11583	-2.85978	0.14749	-2.89522	1.20967	-2.91817	8.35433
-2.77839	0.12959	-2.81656	0.11607	-2.85809	0.1455	-2.89357	1.16652	-2.91649	8.07688
-2.77675	0.1303	-2.81488	0.11526	-2.85643	0.14312	-2.89186	1.12466	-2.91485	7.83086
-2.77508	0.1302	-2.81318	0.11599	-2.85477	0.1372	-2.89019	1.0942	-2.91317	7.74232
-2.77336	0.12956	-2.81152	0.11577	-2.85309	0.13499	-2.88853	1.04883	-2.9115	7.59479
-2.77168	0.12976	-2.80982	0.11579	-2.85142	0.13563	-2.88683	0.99649	-2.90982	7.33721
-2.77002	0.12981	-2.80815	0.11648	-2.84971	0.13671	-2.88517	0.92068	-2.90819	7.27166
-2.76834	0.13011	-2.80647	0.1158	-2.84802	0.13832	-2.88348	0.80626	-2.90648	7.14106
-2.76666	0.1309	-2.8048	0.11611	-2.84634	0.1358	-2.88181	0.75377	-2.90483	6.97435
-2.76498	0.13126	-2.8031	0.11681	-2.84471	0.13487	-2.88016	0.70428	-2.90317	6.92217
-2.76329	0.13114	-2.80139	0.11634	-2.84303	0.1342	-2.87846	0.69675	-2.90149	6.71139
-2.76163	0.13024	-2.79972	0.11577	-2.84134	0.13326	-2.8768	0.68576	-2.89978	6.5166
-2.75994	0.12949	-2.79802	0.1157	-2.83969	0.13346	-2.87511	0.67308	-2.89814	6.467
-2.75828	0.12976	-2.79636	0.11538	-2.83804	0.13151	-2.87344	0.65943	-2.89644	6.32877
-2.75661	0.12877	-2.79467	0.11605	-2.83636	0.1337	-2.87176	0.64471	-2.89477	6.15346
-2.75492	0.12874	-2.793	0.11694	-2.8347	0.13339	-2.8701	0.63619	-2.89311	6.0246
-2.75323	0.12958	-2.79132	0.11671	-2.83304	0.13238	-2.86844	0.62021	-2.89141	5.82079
-2.75151	0.12913	-2.78963	0.11661	-2.83137	0.13349	-2.86678	0.60197	-2.88977	5.66252
-2.74985	0.12854	-2.78797	0.11647	-2.82971	0.13295	-2.86512	0.57184	-2.88809	5.51118
-2.74816	0.12854	-2.78629	0.11591	-2.82803	0.13297	-2.86342	0.52768	-2.88644	5.33296
-2.74649	0.12796	-2.78463	0.11584	-2.82637	0.13404	-2.8618	0.50906	-2.88476	5.11898
-2.74482	0.12907	-2.78296	0.1154	-2.82469	0.13238	-2.86011	0.49759	-2.88311	5.00632
-2.74316	0.12899	-2.78131	0.11638	-2.82304	0.1298	-2.85844	0.48568	-2.88141	4.9014
-2.74149	0.12946	-2.77966	0.11699	-2.82142	0.1292	-2.8568	0.47235	-2.87978	4.71766
-2.7398	0.12796	-2.77797	0.11568	-2.81975	0.12781	-2.85515	0.43172	-2.8781	4.58022
-2.73813	0.12829	-2.7763	0.11575	-2.81808	0.12809	-2.85346	0.40048	-2.87645	4.39781
-2.73646	0.12801	-2.77463	0.11675	-2.81642	0.12735	-2.85176	0.39194	-2.87476	4.20058
-2.73479	0.13012	-2.77294	0.11681	-2.81473	0.12713	-2.8501	0.38539	-2.87309	3.98904
-2.7331	0.12781	-2.77122	0.11633	-2.81307	0.12612	-2.84841	0.37794	-2.87142	3.54549
-2.73144	0.12716	-2.76957	0.11401	-2.81143	0.12387	-2.8467	0.36899	-2.86975	3.27287
-2.72976	0.12735	-2.76789	0.11436	-2.80974	0.12449	-2.84506	0.36085	-2.86808	3.07122
-2.72809	0.12886	-2.76618	0.11467	-2.80805	0.1249	-2.8434	0.35232	-2.86642	2.93441
-2.72645	0.12761	-2.76454	0.11259	-2.80642	0.12273	-2.84175	0.334	-2.86476	2.81686
-2.72479	0.12744	-2.76286	0.11185	-2.80474	0.12422	-2.84008	0.32007	-2.86306	2.74277
-2.72312	0.12815	-2.76117	0.11203	-2.80306	0.12381	-2.8384	0.30903	-2.86139	2.64543
-2.72144	0.12719	-2.7595	0.11288	-2.80137	0.12248	-2.83676	0.21873	-2.85971	2.53023
-2.71975	0.12764	-2.75783	0.11142	-2.79973	0.12199	-2.83505	0.19398	-2.85804	2.45301
-2.71809	0.12876	-2.75613	0.11087	-2.79805	0.12008	-2.8334	0.19129	-2.85637	2.35019
-2.71636	0.13081	-2.75444	0.11155	-2.79639	0.11977	-2.83169	0.18644	-2.8547	2.24838
-2.71467	0.13031	-2.75274	0.11314	-2.79474	0.11863	-2.83	0.18338	-2.85305	2.1607
-2.71299	0.13039	-2.75108	0.11188	-2.79304	0.11847	-2.82836	0.18007	-2.85139	2.03272
-2.71131	0.13168	-2.74939	0.11352	-2.79138	0.11811	-2.82663	0.17883	-2.8497	1.77145
-2.70964	0.13077	-2.74773	0.11231	-2.78969	0.11826	-2.82496	0.17638	-2.84803	1.66607
-2.70795	0.13316	-2.74603	0.11193	-2.78806	0.11818	-2.8233	0.17526	-2.8464	1.59762
-2.70627	0.13046	-2.74435	0.11319	-2.7864	0.1188	-2.82163	0.17192	-2.8447	1.54159
-2.70463	0.12918	-2.74272	0.11394	-2.78472	0.11792	-2.81997	0.16978	-2.84302	1.49721
-2.70298	0.12913	-2.74103	0.11291	-2.78307	0.11912	-2.81827	0.16692	-2.84135	1.45265
-2.70127	0.12908	-2.73934	0.11285	-2.78142	0.11676	-2.81661	0.16454	-2.8397	1.41381
-2.69959	0.12941	-2.73769	0.11522	-2.77977	0.11794	-2.81492	0.16246	-2.83802	1.36993
-2.69791	0.13358	-2.73601	0.11308	-2.77809	0.11901	-2.81325	0.16227	-2.83632	1.33266
-2.69622	0.13216	-2.73433	0.11345	-2.77643	0.12011	-2.81157	0.16061	-2.83466	1.29738
-2.69457	0.13209	-2.73263	0.1142	-2.77478	0.12127	-2.80991	0.16305	-2.83298	1.26718
-2.69289	0.1327	-2.73096	0.11572	-2.77308	0.12141	-2.8082	0.16125	-2.83132	1.22472
-2.69118	0.13293	-2.72929	0.11632	-2.77141	0.12309	-2.80652	0.15931	-2.82963	1.18476
-2.68949	0.13323	-2.72761	0.11606	-2.76977	0.12188	-2.80487	0.15916	-2.82795	1.13345
-2.68784	0.13285	-2.72596	0.11538	-2.7681	0.12329	-2.8032	0.16042	-2.82631	1.08759
-2.68613	0.13221	-2.72425	0.11453	-2.76642	0.12384	-2.80149	0.15892	-2.82466	1.06292
-2.68449	0.13271	-2.72256	0.11458	-2.76476	0.12432	-2.79983	0.15628	-2.82298	1.04529
-2.68284	0.13261	-2.72088	0.1138	-2.76308	0.12436	-2.79815	0.15413	-2.82133	1.00122
-2.68115	0.13258	-2.71919	0.11519	-2.76141	0.12375	-2.79649	0.15114	-2.81962	0.97469
-2.67947	0.13259	-2.71753	0.1156	-2.75975	0.12383	-2.79483	0.15291	-2.81796	0.61283
-2.6778	0.13222	-2.71583	0.11442	-2.75812	0.12352	-2.79314	0.15062	-2.8163	0.16577
-2.67613	0.13324	-2.71412	0.11448	-2.75644	0.12361	-2.7915	0.13383	-2.81462	0.15542
-2.67439	0.13348	-2.71244	0.11394	-2.75478	0.12451	-2.78983	0.13315	-2.81298	0.15089
-2.6727	0.13417	-2.71077	0.11385	-2.75311	0.12672	-2.78819	0.13386	-2.81128	0.13855
-2.671	0.13392	-2.70907	0.11331	-2.75142	0.12534	-2.78651	0.13437	-2.80962	0.12523
-2.66932	0.13108	-2.70742	0.11247	-2.74976	0.12416	-2.78484	0.1357	-2.80794	0.12312
-2.66765	0.13258	-2.70572	0.11153	-2.74814	0.12461	-2.78317	0.13571	-2.8063	0.11699
-2.66597	0.13404	-2.7041	0.11171	-2.74645	0.12484	-2.78152	0.1371	-2.8046	0.114
-2.66433	0.13228	-2.70242	0.11582	-2.74477	0.12441	-2.77987	0.13652	-2.80291	0.11234
-2.66265	0.13342	-2.70071	0.11535	-2.74314	0.12324	-2.7782	0.13491	-2.80122	0.1112
-2.66097	0.13508	-2.69904	0.11256	-2.74148	0.12565	-2.77654	0.13642	-2.79956	0.11329
-2.65929	0.13349	-2.69737	0.1118	-2.73981	0.12413	-2.77485	0.13488	-2.79786	0.11263
-2.6576	0.13476	-2.69571	0.11058	-2.73815	0.12492	-2.7732	0.13372	-2.7962	0.11021
-2.65592	0.1356	-2.69401	0.10993	-2.73651	0.12369	-2.77153	0.13458	-2.7945	0.1111
-2.65421	0.13663	-2.69232	0.10741	-2.73484	0.12543	-2.76988	0.13348	-2.79283	0.1114
-2.65255	0.1356	-2.69066	0.10856	-2.73315	0.12549	-2.76821	0.13492	-2.79113	0.11068
-2.6509	0.13508	-2.68896	0.10663	-2.73146	0.12421	-2.76654	0.13663	-2.78945	0.11041
-2.64921	0.13634	-2.68731	0.107	-2.72982	0.12242	-2.76487	0.13789	-2.78777	0.11244
-2.64752	0.13436	-2.68559	0.10724	-2.72815	0.12379	-2.7632	0.13661	-2.78611	0.11259
-2.64581	0.1342	-2.68396	0.10599	-2.72649	0.12306	-2.76152	0.13679	-2.78442	0.11067
-2.64416	0.13348	-2.68228	0.10649	-2.7248	0.1223	-2.75986	0.13774	-2.78275	0.10929
-2.64246	0.13387	-2.68058	0.10659	-2.72315	0.12159	-2.75823	0.13723	-2.78107	0.10927
-2.64083	0.13456	-2.67891	0.10695	-2.7215	0.12187	-2.75655	0.1387	-2.77939	0.10857
-2.63914	0.13658	-2.67722	0.10729	-2.71984	0.12278	-2.75488	0.13761	-2.77772	0.10999
-2.63746	0.13688	-2.67553	0.10872	-2.71814	0.1211	-2.75321	0.13646	-2.77603	0.11205
-2.6358	0.13716	-2.67382	0.10928	-2.71645	0.12131	-2.75155	0.13662	-2.77436	0.1115
-2.6341	0.13756	-2.67212	0.11114	-2.71477	0.12153	-2.74987	0.13589	-2.77268	0.1112
-2.63243	0.13626	-2.67041	0.10828	-2.71312	0.11945	-2.74823	0.13629	-2.77098	0.11094
-2.63074	0.13526	-2.66876	0.11267	-2.71144	0.12101	-2.74657	0.13688	-2.76934	0.10963
-2.62904	0.13605	-2.6671	0.11291	-2.70976	0.12002	-2.7449	0.13791	-2.76767	0.10979
-2.62738	0.13365	-2.66541	0.11596	-2.7081	0.11998	-2.74325	0.13451	-2.76599	0.10961
-2.62573	0.1333	-2.66373	0.11382	-2.70644	0.11891	-2.74159	0.1345	-2.76434	0.11001
-2.62404	0.133	-2.66207	0.11446	-2.7048	0.11986	-2.7399	0.13206	-2.76266	0.11049
-2.62234	0.13301	-2.66037	0.1148	-2.70318	0.11707	-2.73824	0.13275	-2.76098	0.11193
-2.62069	0.1324	-2.65872	0.11349	-2.70148	0.11612	-2.7366	0.13282	-2.75933	0.11055
-2.61902	0.13381	-2.65703	0.11302	-2.69983	0.1148	-2.73494	0.13217	-2.75768	0.11185
-2.61733	0.13314	-2.65537	0.11308	-2.69817	0.11482	-2.73327	0.13136	-2.75603	0.10724
-2.61564	0.1322	-2.65367	0.11333	-2.69647	0.11556	-2.73159	0.13102	-2.75436	0.10699
-2.61398	0.13187	-2.65199	0.11419	-2.69485	0.11311	-2.72989	0.13148	-2.75265	0.10656
-2.61229	0.13018	-2.65031	0.11428	-2.69319	0.11209	-2.72824	0.13311	-2.75101	0.10664
-2.61061	0.12994	-2.64864	0.11336	-2.69149	0.11405	-2.72661	0.13069	-2.74933	0.1064
-2.60894	0.13186	-2.64696	0.11348	-2.68985	0.11388	-2.72493	0.13096	-2.7477	0.10618
-2.60724	0.13165	-2.64527	0.11286	-2.68816	0.11573	-2.72327	0.12973	-2.746	0.10667
-2.60556	0.13145	-2.64359	0.11404	-2.68648	0.1142	-2.72159	0.12912	-2.74435	0.10589
-2.6039	0.13038	-2.64191	0.11402	-2.68482	0.11299	-2.71995	0.1308	-2.74271	0.1072
-2.6022	0.13168	-2.64024	0.11527	-2.68316	0.11145	-2.71825	0.13024	-2.74103	0.10746
-2.60091	0.13115	-2.63856	0.11388	-2.68151	0.11254	-2.71656	0.1263	-2.73938	0.10507
-2.60022	0.13181	-2.63689	0.11396	-2.67983	0.11183	-2.7149	0.12557	-2.73772	0.10636
-2.60017	0.1624	-2.63517	0.11301	-2.67818	0.11231	-2.71321	0.12647	-2.73604	0.1064
-2.60015	0.13899	-2.63347	0.11428	-2.67651	0.11363	-2.71155	0.12507	-2.73439	0.10664
-2.60065	0.13101	-2.63181	0.11379	-2.67481	0.11335	-2.70987	0.12537	-2.73269	0.10682
-2.60216	0.13076	-2.63011	0.11393	-2.67311	0.11266	-2.70822	0.1276	-2.73103	0.1069
-2.60383	0.13049	-2.62842	0.11375	-2.67143	0.114	-2.70658	0.12809	-2.72937	0.10529
-2.6055	0.13041	-2.62675	0.11463	-2.66978	0.11217	-2.70495	0.12804	-2.72772	0.10548
-2.60715	0.12946	-2.62511	0.11317	-2.6681	0.11376	-2.70326	0.12778	-2.72604	0.10538
-2.60883	0.12769	-2.62342	0.11396	-2.66647	0.11242	-2.7016	0.12633	-2.72439	0.10783
-2.61051	0.13012	-2.62171	0.1117	-2.6648	0.11162	-2.69992	0.12599	-2.72269	0.1069
-2.61217	0.13027	-2.62007	0.11233	-2.66315	0.11191	-2.69829	0.12747	-2.72104	0.10806
-2.61381	0.12776	-2.61836	0.11258	-2.66147	0.11117	-2.69659	0.1275	-2.71936	0.10911
-2.61549	0.12852	-2.61671	0.11179	-2.65981	0.11314	-2.69494	0.12499	-2.7177	0.10805
-2.61717	0.12863	-2.61502	0.11308	-2.65813	0.11192	-2.69328	0.1239	-2.71602	0.10972
-2.61882	0.12896	-2.61336	0.1141	-2.65648	0.11298	-2.6916	0.12328	-2.71433	0.10796
-2.62052	0.12865	-2.61168	0.11343	-2.65478	0.1126	-2.68995	0.12185	-2.71266	0.10865
-2.62214	0.12932	-2.61003	0.1149	-2.65316	0.11391	-2.68829	0.12454	-2.71099	0.10969
-2.62378	0.12823	-2.60833	0.11447	-2.65148	0.11337	-2.6866	0.12727	-2.70932	0.1098
-2.6255	0.12777	-2.60667	0.11472	-2.64984	0.11363	-2.68495	0.12738	-2.70767	0.10935
-2.62714	0.12728	-2.60501	0.11399	-2.64817	0.11528	-2.6833	0.12718	-2.70599	0.1098
-2.62879	0.1266	-2.60331	0.11334	-2.64648	0.11471	-2.68162	0.12625	-2.70438	0.10859
-2.63047	0.12704	-2.60164	0.1139	-2.6448	0.11434	-2.67996	0.12572	-2.70272	0.11022
-2.63214	0.12882	-2.60044	0.11366	-2.64317	0.11576	-2.67827	0.12626	-2.70104	0.10975
-2.63384	0.12804	-2.60005	0.11169	-2.6415	0.11564	-2.67663	0.12411	-2.69937	0.11097
-2.63552	0.1283	-2.60004	0.11286	-2.63983	0.11513	-2.67491	0.11824	-2.69769	0.11191
-2.63716	0.13034	-2.60006	0.11076	-2.63816	0.11556	-2.67321	0.11704	-2.69603	0.11188
-2.63883	0.13054	-2.60108	0.1135	-2.6365	0.11599	-2.67157	0.11769	-2.69436	0.11104
-2.6405	0.13055	-2.60273	0.11322	-2.63481	0.11443	-2.66989	0.11893	-2.69267	0.11139
-2.64218	0.13041	-2.60439	0.11203	-2.63314	0.11533	-2.66821	0.11961	-2.69099	0.11192
-2.64383	0.13062	-2.60607	0.10994	-2.63146	0.11782	-2.66655	0.12042	-2.68932	0.11191
-2.6455	0.13093	-2.60774	0.11106	-2.62979	0.11868	-2.6649	0.12204	-2.68764	0.11325
-2.64717	0.13136	-2.6094	0.11037	-2.62812	0.11766	-2.66325	0.1237	-2.68594	0.11327
-2.64885	0.13037	-2.61108	0.11084	-2.62647	0.11802	-2.6616	0.12467	-2.68428	0.11218
-2.65052	0.13081	-2.61271	0.1107	-2.6248	0.11821	-2.65992	0.12499	-2.68259	0.11324
-2.65218	0.12923	-2.61441	0.10973	-2.62313	0.11865	-2.65827	0.12443	-2.68091	0.11163
-2.65384	0.1304	-2.61602	0.10822	-2.62149	0.11896	-2.65655	0.12397	-2.67925	0.11217
-2.65547	0.12986	-2.61774	0.10855	-2.61983	0.1183	-2.6549	0.12617	-2.67753	0.11242
-2.65716	0.1298	-2.6194	0.10916	-2.61816	0.11774	-2.65322	0.12509	-2.67584	0.11103
-2.65886	0.1308	-2.62108	0.10828	-2.61647	0.11824	-2.65158	0.12586	-2.67412	0.11282
-2.66052	0.13178	-2.62275	0.10928	-2.61483	0.11872	-2.64994	0.12496	-2.67243	0.11378
-2.66218	0.13161	-2.62439	0.10915	-2.61314	0.11831	-2.64827	0.12459	-2.67075	0.11589
-2.66386	0.13171	-2.62609	0.11064	-2.61147	0.11798	-2.6466	0.12469	-2.66906	0.1127
-2.6655	0.13109	-2.62771	0.1097	-2.60984	0.11837	-2.64492	0.12504	-2.66739	0.1139
-2.66715	0.13066	-2.62937	0.10878	-2.60816	0.11769	-2.64325	0.12324	-2.66574	0.11352
-2.6688	0.12979	-2.63105	0.10945	-2.60648	0.11862	-2.64159	0.12356	-2.66406	0.11379
-2.67049	0.12924	-2.63275	0.11002	-2.60481	0.11898	-2.63995	0.12431	-2.66239	0.11488
-2.67214	0.12881	-2.63442	0.1083	-2.60316	0.1182	-2.63826	0.12234	-2.66071	0.11465
-2.67384	0.12824	-2.6361	0.10854	-2.6015	0.11739	-2.63659	0.12348	-2.65905	0.11512
-2.67555	0.12953	-2.63776	0.10839	-2.60048	0.11686	-2.63493	0.1228	-2.65738	0.11597
-2.6772	0.12879	-2.63943	0.10868	-2.60013	0.11742	-2.63322	0.124	-2.65571	0.11511
-2.67889	0.1296	-2.64108	0.10683	-2.60041	0.11712	-2.63158	0.12376	-2.65403	0.11395
-2.68055	0.12906	-2.64275	0.10656	-2.60142	0.11694	-2.62991	0.12211	-2.65239	0.11411
-2.68221	0.12848	-2.64443	0.10841	-2.60276	0.11714	-2.62819	0.12392	-2.6507	0.1133
-2.6839	0.13003	-2.6461	0.10752	-2.60359	0.11786	-2.62658	0.12382	-2.64905	0.11484
-2.68555	0.12931	-2.64775	0.10744	-2.6051	0.11489	-2.62492	0.12402	-2.64737	0.11357
-2.68719	0.12873	-2.64943	0.10751	-2.60677	0.11706	-2.62322	0.12461	-2.64573	0.112
-2.68888	0.12935	-2.65109	0.10883	-2.60846	0.11546	-2.62161	0.12535	-2.64406	0.1128
-2.69053	0.12951	-2.65274	0.11372	-2.61011	0.11608	-2.61995	0.12471	-2.64239	0.11126
-2.69223	0.13069	-2.65441	0.11345	-2.61175	0.11583	-2.61825	0.12406	-2.64075	0.11107
-2.69388	0.12965	-2.65611	0.11289	-2.6134	0.11439	-2.6166	0.12338	-2.63906	0.11157
-2.69556	0.13153	-2.65774	0.11229	-2.61511	0.11388	-2.6149	0.12361	-2.63739	0.10899
-2.69721	0.13406	-2.65944	0.11313	-2.61677	0.11306	-2.61325	0.12308	-2.63573	0.10773
-2.6989	0.13245	-2.66112	0.1121	-2.61843	0.1124	-2.61158	0.12225	-2.63403	0.10961
-2.70054	0.13137	-2.66277	0.11405	-2.62012	0.11298	-2.60994	0.12246	-2.63238	0.10823
-2.70218	0.13371	-2.66443	0.11126	-2.62176	0.11361	-2.60828	0.12306	-2.63069	0.10981
-2.7039	0.13261	-2.66608	0.11168	-2.62343	0.11256	-2.6066	0.12227	-2.62902	0.11226
-2.7055	0.1321	-2.66775	0.1111	-2.62507	0.11285	-2.60495	0.12475	-2.62737	0.11066
-2.70715	0.13101	-2.66943	0.11033	-2.62673	0.11333	-2.60325	0.12332	-2.62573	0.11268
-2.70882	0.13094	-2.67108	0.11026	-2.62841	0.11333	-2.60158	0.12111	-2.62403	0.11014
-2.71049	0.13072	-2.67277	0.11106	-2.63008	0.11339	-2.60045	0.12221	-2.62237	0.11138
-2.71214	0.13162	-2.67443	0.10872	-2.63176	0.11306	-2.59989	0.12798	-2.62075	0.11139
-2.71382	0.12947	-2.67615	0.10766	-2.63342	0.11158	-2.60018	0.11646	-2.61906	0.11059
-2.71549	0.13018	-2.67782	0.10729	-2.63512	0.11135	-2.60119	0.12125	-2.61741	0.11191
-2.71719	0.13041	-2.67948	0.10794	-2.63678	0.11209	-2.60285	0.12244	-2.61572	0.1115
-2.71886	0.13023	-2.68116	0.10731	-2.63847	0.11128	-2.60456	0.12196	-2.61406	0.11088
-2.72056	0.12972	-2.68282	0.10792	-2.64013	0.11283	-2.60621	0.12047	-2.61237	0.10983
-2.7222	0.13027	-2.68448	0.10728	-2.64179	0.11063	-2.60786	0.12082	-2.61074	0.10936
-2.72385	0.13105	-2.68613	0.10777	-2.64343	0.11176	-2.60954	0.11983	-2.60906	0.1098
-2.72556	0.13017	-2.68779	0.1079	-2.64512	0.10921	-2.6112	0.11791	-2.60737	0.10968
-2.7272	0.13019	-2.68948	0.10625	-2.64678	0.108	-2.61284	0.11773	-2.60572	0.11043
-2.72886	0.13033	-2.69112	0.10741	-2.64844	0.10804	-2.61454	0.11801	-2.60407	0.10995
-2.73053	0.13139	-2.69281	0.10726	-2.6501	0.10753	-2.6162	0.1167	-2.60237	0.11005
-2.73219	0.13114	-2.69449	0.10876	-2.65178	0.1072	-2.61787	0.11676	-2.60092	0.11174
-2.73388	0.13073	-2.69615	0.10645	-2.65343	0.10645	-2.61953	0.11679	-2.6	0.10764
-2.73554	0.12896	-2.69782	0.10452	-2.65511	0.10642	-2.6212	0.11732	-2.60101	0.11064
-2.73722	0.12959	-2.69944	0.10587	-2.65679	0.10695	-2.62284	0.1168	-2.60216	0.10697
-2.73887	0.12973	-2.70114	0.1056	-2.65845	0.10575	-2.62452	0.11485	-2.60368	0.1072
-2.74054	0.12961	-2.70282	0.10383	-2.66011	0.1055	-2.62618	0.11536	-2.60501	0.11406
-2.74219	0.13078	-2.70446	0.09935	-2.6618	0.1062	-2.62783	0.11585	-2.60603	0.10987
-2.74384	0.12887	-2.70607	0.09848	-2.66347	0.10529	-2.62951	0.11742	-2.60652	0.10932
-2.74548	0.12983	-2.70777	0.09758	-2.66512	0.10624	-2.63117	0.11691	-2.60672	0.11752
-2.74719	0.13045	-2.7094	0.09756	-2.66676	0.10349	-2.63286	0.11639	-2.60741	0.10984
-2.74884	0.12926	-2.71109	0.0973	-2.6684	0.10456	-2.63453	0.11451	-2.60906	0.10772
-2.75049	0.12975	-2.71274	0.09726	-2.6701	0.10393	-2.63622	0.11514	-2.61074	0.1074
-2.7522	0.12839	-2.71441	0.09719	-2.67176	0.10445	-2.63789	0.11384	-2.61238	0.10761
-2.75383	0.12811	-2.71609	0.09755	-2.67345	0.1049	-2.63955	0.11308	-2.61405	0.10887
-2.75549	0.12847	-2.71781	0.09829	-2.67515	0.10315	-2.64123	0.11291	-2.61575	0.10849
-2.75716	0.12872	-2.71947	0.09879	-2.67684	0.1044	-2.64286	0.11275	-2.61741	0.10733
-2.75883	0.12948	-2.72114	0.09967	-2.6785	0.10495	-2.64452	0.11252	-2.61909	0.10706
-2.76049	0.12794	-2.72281	0.09915	-2.68016	0.10386	-2.64622	0.11252	-2.62075	0.10695
-2.76216	0.12799	-2.72447	0.09834	-2.68185	0.10545	-2.64786	0.11413	-2.6224	0.10624
-2.76381	0.12783	-2.72613	0.09908	-2.68347	0.10226	-2.64953	0.11358	-2.62406	0.10779
-2.76547	0.12809	-2.7278	0.09943	-2.68516	0.10253	-2.65121	0.11334	-2.62573	0.10757
-2.76716	0.12628	-2.72945	0.10103	-2.68682	0.10204	-2.65287	0.1118	-2.62737	0.10906
-2.76883	0.12591	-2.73111	0.09883	-2.68848	0.10323	-2.65452	0.11193	-2.62901	0.10703
-2.77047	0.12523	-2.7328	0.10076	-2.69013	0.10326	-2.65621	0.11367	-2.6307	0.10855
-2.77214	0.125	-2.73447	0.10044	-2.6918	0.10027	-2.65787	0.11238	-2.63238	0.10539
-2.7738	0.12435	-2.73614	0.09988	-2.6935	0.10061	-2.65954	0.11244	-2.63406	0.10546
-2.77549	0.12204	-2.73781	0.09843	-2.69517	0.10274	-2.6612	0.1132	-2.63575	0.10645
-2.77717	0.12469	-2.73947	0.0985	-2.69682	0.10173	-2.66289	0.11255	-2.63741	0.10473
-2.77883	0.12326	-2.74115	0.10041	-2.69848	0.10133	-2.66453	0.11207	-2.63908	0.10489
-2.78047	0.12304	-2.7428	0.10055	-2.70015	0.10086	-2.66617	0.11184	-2.64078	0.10267
-2.78212	0.12343	-2.74445	0.10044	-2.70183	0.10275	-2.66785	0.11164	-2.64243	0.10039
-2.78377	0.12418	-2.74613	0.1001	-2.70349	0.10185	-2.6695	0.11087	-2.64409	0.09836
-2.78545	0.12375	-2.74777	0.09999	-2.70515	0.10181	-2.67116	0.11056	-2.64575	0.09807
-2.7871	0.12467	-2.7494	0.10031	-2.70679	0.10018	-2.67285	0.11233	-2.64743	0.09971
-2.78876	0.12391	-2.7511	0.10255	-2.70846	0.10156	-2.67454	0.11318	-2.64911	0.09721
-2.79042	0.12361	-2.75277	0.10318	-2.71011	0.1011	-2.67624	0.11424	-2.65076	0.09849
-2.79209	0.12541	-2.75443	0.10292	-2.7118	0.09907	-2.6779	0.11318	-2.65243	0.09795
-2.79377	0.12504	-2.7561	0.10242	-2.71347	0.10017	-2.67959	0.11078	-2.65407	0.0983
-2.79544	0.12495	-2.75778	0.10241	-2.71511	0.10006	-2.68124	0.11131	-2.65574	0.09843
-2.79709	0.12439	-2.75942	0.10188	-2.71681	0.09952	-2.6829	0.11285	-2.65741	0.09744
-2.79875	0.1233	-2.76109	0.10181	-2.71852	0.09807	-2.68459	0.11248	-2.65908	0.09743
-2.80043	0.12552	-2.76277	0.10087	-2.72016	0.09737	-2.68622	0.11296	-2.66074	0.0976
-2.8021	0.12391	-2.76443	0.10193	-2.72185	0.09712	-2.68791	0.11196	-2.66241	0.09795
-2.80379	0.12433	-2.76609	0.10274	-2.72352	0.09838	-2.68958	0.10999	-2.66407	0.09714
-2.80546	0.12344	-2.76777	0.10221	-2.72515	0.09603	-2.69122	0.10971	-2.6657	0.0962
-2.80714	0.12314	-2.76943	0.10277	-2.72686	0.09445	-2.69291	0.10853	-2.6674	0.09784
-2.80882	0.12233	-2.77107	0.10354	-2.7285	0.09554	-2.69458	0.10805	-2.66907	0.09875
-2.81049	0.12483	-2.77277	0.10373	-2.73015	0.09683	-2.69626	0.10665	-2.67072	0.09847
-2.81216	0.12355	-2.77443	0.10355	-2.73182	0.09433	-2.69792	0.10556	-2.67238	0.09931
-2.81383	0.12542	-2.77607	0.10428	-2.73348	0.0949	-2.69959	0.10517	-2.67409	0.09748
-2.81549	0.12492	-2.77776	0.10374	-2.73516	0.09429	-2.70124	0.10627	-2.67581	0.0982
-2.81713	0.12591	-2.77941	0.10473	-2.73681	0.09409	-2.70293	0.10618	-2.67747	0.09972
-2.81881	0.12419	-2.78106	0.1048	-2.73851	0.09668	-2.70456	0.10497	-2.67914	0.10004
-2.82048	0.12536	-2.78272	0.10466	-2.74018	0.09625	-2.70623	0.10441	-2.68081	0.09805
-2.82213	0.12505	-2.78438	0.10502	-2.74181	0.09377	-2.70787	0.10483	-2.68247	0.09786
-2.82378	0.12459	-2.78604	0.10452	-2.7435	0.09437	-2.70954	0.10456	-2.68414	0.09831
-2.82546	0.12426	-2.7877	0.10395	-2.74512	0.09406	-2.71119	0.10542	-2.68579	0.09668
-2.82711	0.12479	-2.78937	0.10281	-2.74682	0.0941	-2.71285	0.10427	-2.68745	0.09686
-2.82878	0.12321	-2.79105	0.10169	-2.74849	0.09503	-2.71456	0.10391	-2.68914	0.09666
-2.83045	0.12338	-2.79272	0.10367	-2.7501	0.0961	-2.71625	0.10237	-2.69079	0.0985
-2.83213	0.12401	-2.79439	0.10323	-2.75178	0.09654	-2.71791	0.10187	-2.69245	0.09658
-2.83382	0.12208	-2.79606	0.10281	-2.75345	0.09523	-2.71958	0.10387	-2.69415	0.09581
-2.83545	0.12276	-2.79771	0.10227	-2.7551	0.0947	-2.72127	0.10465	-2.69577	0.09563
-2.83711	0.12402	-2.79941	0.10501	-2.75679	0.09484	-2.72292	0.10293	-2.69745	0.09573
-2.83879	0.12444	-2.80105	0.10326	-2.75845	0.09584	-2.72458	0.10376	-2.69914	0.09444
-2.84044	0.12251	-2.80275	0.10313	-2.76008	0.09528	-2.72627	0.10214	-2.70078	0.09405
-2.84211	0.12185	-2.80441	0.10301	-2.76178	0.09453	-2.72793	0.10363	-2.70247	0.09421
-2.8438	0.11961	-2.8061	0.10326	-2.76345	0.09443	-2.72956	0.10298	-2.70413	0.09333
-2.84543	0.11995	-2.80774	0.10265	-2.76512	0.09534	-2.73123	0.10324	-2.70574	0.09395
-2.84709	0.12116	-2.80943	0.10338	-2.7668	0.0965	-2.73291	0.10254	-2.7074	0.09223
-2.84877	0.12115	-2.8111	0.10274	-2.76845	0.09427	-2.73458	0.10234	-2.70906	0.09025
-2.85044	0.1193	-2.81275	0.10442	-2.77011	0.09739	-2.73627	0.10264	-2.71072	0.09056
-2.8521	0.12002	-2.81443	0.10386	-2.77174	0.09572	-2.73791	0.10308	-2.71238	0.09171
-2.85379	0.12093	-2.81607	0.10401	-2.77344	0.09481	-2.73958	0.10331	-2.71409	0.09215
-2.85547	0.12117	-2.81776	0.10282	-2.77513	0.09554	-2.74124	0.10344	-2.71573	0.09198
-2.85711	0.12182	-2.81942	0.10274	-2.77679	0.0957	-2.7429	0.10104	-2.71742	0.09079
-2.8588	0.12212	-2.82109	0.10291	-2.77842	0.09504	-2.74456	0.10094	-2.71912	0.09251
-2.86046	0.12154	-2.82273	0.10359	-2.78013	0.09664	-2.74624	0.09975	-2.72079	0.09348
-2.86209	0.12347	-2.82437	0.10215	-2.78179	0.09719	-2.74788	0.09994	-2.72245	0.09409
-2.86374	0.121	-2.82606	0.10291	-2.78342	0.09757	-2.74954	0.09969	-2.72411	0.09407
-2.86541	0.12063	-2.8277	0.10067	-2.78504	0.09572	-2.75118	0.09811	-2.72577	0.09255
-2.86708	0.12049	-2.82939	0.09999	-2.78674	0.09578	-2.75285	0.0999	-2.72744	0.09323
-2.86874	0.1195	-2.83106	0.09997	-2.7884	0.0961	-2.75454	0.09933	-2.7291	0.0942
-2.87041	0.11946	-2.83272	0.10045	-2.79008	0.0932	-2.75622	0.09954	-2.73076	0.095
-2.87207	0.11896	-2.83438	0.09954	-2.79172	0.09389	-2.75789	0.10045	-2.73244	0.09481
-2.87372	0.12073	-2.83606	0.09979	-2.79342	0.09298	-2.75952	0.10014	-2.73412	0.09366
-2.87544	0.11813	-2.8377	0.09937	-2.79508	0.09253	-2.76119	0.10108	-2.73577	0.09348
-2.87708	0.1183	-2.83939	0.10126	-2.79674	0.09313	-2.76285	0.10167	-2.73747	0.09482
-2.87875	0.11992	-2.84106	0.10118	-2.79841	0.09549	-2.76452	0.09864	-2.73912	0.09407
-2.88041	0.11966	-2.84271	0.10172	-2.80008	0.0952	-2.76619	0.09859	-2.74079	0.09313
-2.88205	0.11991	-2.84438	0.10081	-2.80176	0.09449	-2.76787	0.09851	-2.74247	0.09363
-2.88375	0.12041	-2.84604	0.10277	-2.80345	0.09304	-2.76954	0.09863	-2.7441	0.09192
-2.88539	0.12034	-2.8477	0.10114	-2.80511	0.09241	-2.77118	0.10001	-2.74577	0.09324
-2.88706	0.11976	-2.84936	0.10322	-2.80678	0.09298	-2.77285	0.09791	-2.74742	0.09194
-2.88877	0.12117	-2.85102	0.10317	-2.80844	0.0949	-2.77454	0.09902	-2.74908	0.09029
-2.89045	0.12227	-2.85271	0.10288	-2.8101	0.09441	-2.77622	0.09695	-2.75076	0.09157
-2.89213	0.12121	-2.85438	0.1031	-2.81178	0.09597	-2.7774	0.09665	-2.75244	0.09139
-2.89379	0.12138	-2.85605	0.1036	-2.81342	0.09648	-2.7779	0.09726	-2.75409	0.09117
-2.89545	0.12292	-2.85769	0.1024	-2.81513	0.0945	-2.77889	0.09487	-2.75575	0.09264
-2.89712	0.12004	-2.85935	0.10232	-2.81677	0.09586	-2.78008	0.09519	-2.75745	0.09097
-2.89877	0.12163	-2.861	0.10236	-2.81844	0.0935	-2.7814	0.09464	-2.7591	0.09107
-2.90041	0.12132	-2.86267	0.10232	-2.82011	0.09358	-2.78288	0.09457	-2.76073	0.0911
-2.90208	0.11907	-2.86436	0.10221	-2.82178	0.09332	-2.78454	0.0944	-2.7624	0.09088
-2.90373	0.12076	-2.86601	0.10107	-2.8234	0.09281	-2.78618	0.09462	-2.76408	0.0921
-2.90541	0.12018	-2.86766	0.09987	-2.82507	0.0913	-2.78784	0.09468	-2.76573	0.09191
-2.90708	0.12006	-2.86933	0.09981	-2.82672	0.09182	-2.78953	0.09382	-2.76741	0.08897
-2.90874	0.12064	-2.87101	0.09976	-2.82838	0.09409	-2.79069	0.09544	-2.76907	0.09014
-2.91043	0.11964	-2.87267	0.10079	-2.83005	0.09285	-2.79216	0.09585	-2.77069	0.09032
-2.91208	0.1201	-2.87434	0.09948	-2.83174	0.09372	-2.79371	0.09997	-2.77241	0.08963
-2.91374	0.11989	-2.87602	0.09885	-2.83343	0.09405	-2.79486	0.09459	-2.77407	0.08935
-2.9154	0.12147	-2.87765	0.10045	-2.83509	0.09418	-2.7964	0.09741	-2.77576	0.08712
-2.91708	0.12107	-2.87933	0.10009	-2.83674	0.09455	-2.79692	0.10406	-2.77742	0.08858
-2.91877	0.12086	-2.88099	0.10032	-2.83842	0.09507	-2.7974	0.09775	-2.77908	0.08886
-2.92041	0.12199	-2.88268	0.10061	-2.84006	0.09611	-2.79892	0.09552	-2.78073	0.08919
-2.92208	0.12114	-2.88435	0.09993	-2.84172	0.09752	-2.80057	0.09475	-2.78238	0.08959
-2.92375	0.12172	-2.886	0.09887	-2.84342	0.09705	-2.80224	0.09368	-2.78401	0.08864
-2.9254	0.12241	-2.8877	0.09782	-2.84508	0.09525	-2.80397	0.09123	-2.78568	0.08833
-2.92706	0.12195	-2.88935	0.09725	-2.84672	0.09611	-2.80562	0.09304	-2.78737	0.08763
-2.92873	0.12006	-2.89107	0.09594	-2.84838	0.09787	-2.80728	0.09119	-2.78905	0.08795
-2.93044	0.12238	-2.89272	0.09536	-2.85007	0.09684	-2.80895	0.09073	-2.7907	0.08951
-2.93207	0.1204	-2.89437	0.09636	-2.85173	0.09732	-2.81062	0.09148	-2.79236	0.08929
-2.93372	0.12151	-2.89604	0.09568	-2.85342	0.09671	-2.81226	0.09077	-2.79405	0.08798
-2.9354	0.12193	-2.89772	0.09697	-2.85506	0.09694	-2.81396	0.0916	-2.79571	0.08583
-2.93706	0.12195	-2.89936	0.09818	-2.85672	0.09806	-2.81561	0.09193	-2.79737	0.08594
-2.93876	0.12009	-2.90101	0.09703	-2.85839	0.09765	-2.81729	0.09162	-2.79907	0.08676
-2.94038	0.12204	-2.90266	0.09549	-2.86005	0.09885	-2.81896	0.09198	-2.8007	0.08748
-2.94202	0.12316	-2.90436	0.09529	-2.86168	0.09735	-2.82062	0.09155	-2.80239	0.08553
-2.94369	0.12231	-2.90599	0.09333	-2.86334	0.09674	-2.82223	0.09232	-2.80408	0.08537
-2.94535	0.12206	-2.90767	0.09295	-2.86503	0.09676	-2.82392	0.09216	-2.80575	0.08402
-2.94703	0.12198	-2.90934	0.09362	-2.86667	0.09712	-2.82556	0.09136	-2.80739	0.0837
-2.94868	0.12384	-2.91101	0.09524	-2.86833	0.09651	-2.82725	0.0912	-2.80908	0.08432
-2.95035	0.12333	-2.91267	0.09689	-2.87001	0.09666	-2.82891	0.09329	-2.81077	0.08449
-2.95202	0.12152	-2.91434	0.09541	-2.87167	0.09609	-2.83055	0.09383	-2.81244	0.08385
-2.95368	0.12123	-2.91601	0.0948	-2.87336	0.09478	-2.83224	0.09357	-2.81408	0.08469
-2.95535	0.12056	-2.91766	0.09291	-2.87503	0.09555	-2.83394	0.09098	-2.81576	0.08231
-2.95701	0.12205	-2.91931	0.09256	-2.87668	0.09592	-2.83558	0.0905	-2.81742	0.08156
-2.95869	0.12227	-2.921	0.09256	-2.87835	0.09556	-2.83724	0.09101	-2.8191	0.08131
-2.96038	0.12088	-2.92265	0.0914	-2.88	0.09666	-2.83889	0.09178	-2.82076	0.08123
-2.96203	0.11921	-2.92433	0.09025	-2.88167	0.09483	-2.84057	0.09328	-2.82238	0.08052
-2.96367	0.11874	-2.926	0.08938	-2.88336	0.09448	-2.84225	0.09067	-2.82403	0.08058
-2.96534	0.12028	-2.92767	0.09005	-2.885	0.09546	-2.84393	0.09025	-2.82571	0.07944
-2.96701	0.11936	-2.92936	0.09053	-2.88666	0.09514	-2.84555	0.09314	-2.82738	0.08005
-2.96869	0.12007	-2.93098	0.09123	-2.88836	0.09504	-2.8472	0.09243	-2.82904	0.08094
-2.97037	0.12021	-2.93266	0.09217	-2.89006	0.09535	-2.84888	0.09057	-2.83071	0.08105
-2.97202	0.11939	-2.93433	0.09005	-2.89172	0.09417	-2.85061	0.08902	-2.83236	0.08184
-2.97372	0.11905	-2.93601	0.08909	-2.8934	0.09359	-2.85225	0.08949	-2.83405	0.08067
-2.97538	0.12007	-2.9377	0.09029	-2.89507	0.09248	-2.85389	0.09017	-2.83571	0.08093
-2.97707	0.1207	-2.93933	0.09098	-2.89669	0.09392	-2.85558	0.0895	-2.83736	0.07953
-2.97869	0.12008	-2.94097	0.09047	-2.8984	0.09279	-2.85723	0.08908	-2.83905	0.08033
-2.98037	0.11847	-2.94259	0.09297	-2.90005	0.0924	-2.85889	0.08652	-2.84071	0.08195
-2.98202	0.11846	-2.94429	0.09234	-2.9017	0.09368	-2.86057	0.08594	-2.84238	0.07994
-2.9837	0.11964	-2.94595	0.09296	-2.90337	0.09173	-2.8622	0.08642	-2.84404	0.07924
-2.98534	0.11856	-2.9476	0.09229	-2.90505	0.09022	-2.86387	0.08653	-2.84569	0.07957
-2.987	0.11796	-2.94931	0.09204	-2.90669	0.09034	-2.86553	0.08701	-2.84735	0.08042
-2.9887	0.11739	-2.95097	0.09262	-2.90836	0.08985	-2.86718	0.08894	-2.84904	0.07979
-2.99035	0.11718	-2.95261	0.09242	-2.91002	0.09025	-2.86884	0.0876	-2.85068	0.08092
-2.99205	0.1176	-2.95429	0.09216	-2.91171	0.09161	-2.87052	0.08782	-2.85238	0.08012
-2.99372	0.11762	-2.95595	0.09333	-2.91336	0.09142	-2.87218	0.08694	-2.85407	0.08059
-2.99538	0.12214	-2.95761	0.09088	-2.91503	0.09201	-2.87387	0.08576	-2.8557	0.07964
-2.99704	0.12222	-2.9593	0.08923	-2.9167	0.09108	-2.87556	0.08543	-2.85734	0.08097
-2.9987	0.12335	-2.96096	0.08992	-2.91838	0.09402	-2.8772	0.08493	-2.85901	0.08053
-3.00035	0.12438	-2.96262	0.08993	-2.92003	0.09193	-2.87883	0.08619	-2.8607	0.08097
-3.00202	0.12454	-2.96427	0.09069	-2.92168	0.08976	-2.88052	0.08521	-2.86232	0.08092
-3.00367	0.12399	-2.96593	0.0902	-2.92336	0.09162	-2.88219	0.08574	-2.86399	0.07837
-3.00534	0.1233	-2.96763	0.09173	-2.92503	0.09118	-2.88385	0.08433	-2.86565	0.07986
-3.00703	0.12284	-2.9693	0.09208	-2.9267	0.08925	-2.88553	0.08421	-2.86731	0.07788
-3.00867	0.12413	-2.97097	0.09291	-2.92802	0.08831	-2.8872	0.08423	-2.86898	0.07872
-3.01037	0.12534	-2.97266	0.09101	-2.92842	0.08537	-2.88892	0.08345	-2.87065	0.07725
-3.01201	0.12359	-2.97433	0.09036	-2.92894	0.08757	-2.89057	0.08096	-2.87232	0.07725
-3.0137	0.12341	-2.97599	0.09082	-2.92975	0.09153	-2.89227	0.08366	-2.874	0.07624
-3.01535	0.1223	-2.97768	0.08917	-2.93023	0.08768	-2.89389	0.08386	-2.875	0.07576
-3.01704	0.12272	-2.97932	0.08902	-2.93175	0.09086	-2.89557	0.08494	-2.87505	0.0751
-3.01863	0.12224	-2.98098	0.08792	-2.93276	0.09556	-2.89725	0.08722	-2.87553	0.07465
-3.02034	0.12072	-2.98263	0.08841	-2.93328	0.08884	-2.89887	0.08668	-2.87704	0.07632
-3.02201	0.12207	-2.9843	0.08957	-2.93476	0.08883	-2.90052	0.08633	-2.87871	0.07688
-3.02367	0.12241	-2.98597	0.08962	-2.93643	0.08787	-2.90221	0.08525	-2.88036	0.07636
-3.02533	0.12149	-2.98764	0.08852	-2.9381	0.08952	-2.90387	0.08448	-2.88139	0.07786
-3.02701	0.11938	-2.98931	0.08738	-2.93975	0.09044	-2.9055	0.0841	-2.88238	0.07597
-3.02867	0.11982	-2.99098	0.08628	-2.94138	0.08923	-2.9072	0.08265	-2.88405	0.07509
-3.03034	0.11878	-2.99264	0.0853	-2.94307	0.08793	-2.90884	0.08314	-2.88572	0.07521
-3.03201	0.11891	-2.99417	0.08835	-2.94472	0.08857	-2.91052	0.08538	-2.88742	0.07647
-3.0337	0.12072	-2.99561	0.08535	-2.9464	0.08691	-2.9122	0.08673	-2.8891	0.07573
-3.03534	0.11982	-2.99731	0.08493	-2.94808	0.0863	-2.91388	0.0863	-2.89076	0.07629
-3.03701	0.11939	-2.99898	0.08497	-2.94975	0.08718	-2.91551	0.08497	-2.89244	0.07489
-3.03868	0.11742	-3.00065	0.08493	-2.95141	0.08699	-2.91722	0.08607	-2.89409	0.07551
-3.04035	0.11653	-3.00232	0.08569	-2.95309	0.0858	-2.91887	0.0853	-2.89576	0.07559
-3.04199	0.11739	-3.00395	0.08416	-2.95473	0.08526	-2.92052	0.08534	-2.89744	0.07542
-3.04369	0.11702	-3.00561	0.08505	-2.9564	0.08567	-2.9222	0.08603	-2.89911	0.07456
-3.04536	0.11657	-3.00632	0.08158	-2.95808	0.0865	-2.92388	0.08575	-2.90072	0.07478
-3.04701	0.1177	-3.00632	0.08532	-2.95974	0.08736	-2.92553	0.08415	-2.9024	0.07374
-3.04868	0.11626	-3.00636	0.08014	-2.9614	0.08661	-2.9272	0.08221	-2.90406	0.0729
-3.05034	0.11648	-3.00738	0.08328	-2.96304	0.08627	-2.92886	0.08466	-2.90572	0.07293
-3.052	0.11785	-3.00906	0.08283	-2.96471	0.08427	-2.93054	0.08179	-2.90738	0.07306
-3.05367	0.11708	-3.01072	0.08338	-2.9664	0.08372	-2.93218	0.08332	-2.90906	0.0731
-3.05535	0.11968	-3.0124	0.08371	-2.96807	0.0825	-2.93387	0.08338	-2.91072	0.07337
-3.05698	0.11648	-3.01406	0.08434	-2.96973	0.08255	-2.93551	0.08326	-2.91238	0.07119
-3.05867	0.11753	-3.01575	0.08301	-2.97142	0.08115	-2.93723	0.08378	-2.91407	0.06977
-3.06034	0.11759	-3.01737	0.08417	-2.9731	0.08111	-2.93886	0.0825	-2.91574	0.07119
-3.06203	0.11534	-3.01903	0.0829	-2.97477	0.0805	-2.94048	0.08244	-2.91739	0.07158
-3.06369	0.11604	-3.02072	0.08219	-2.97646	0.08245	-2.94213	0.08197	-2.91907	0.07179
-3.06536	0.11674	-3.02235	0.08219	-2.97808	0.08297	-2.9438	0.08262	-2.92073	0.07336
-3.06704	0.11457	-3.024	0.08168	-2.97974	0.08222	-2.94548	0.08252	-2.9224	0.07484
-3.0687	0.11492	-3.02569	0.08253	-2.98141	0.08032	-2.94715	0.08354	-2.92406	0.074
-3.07036	0.11423	-3.02735	0.08153	-2.98307	0.07932	-2.94883	0.08262	-2.92572	0.07389
-3.07203	0.11353	-3.02903	0.08137	-2.98471	0.07795	-2.95052	0.08167	-2.92738	0.07213
-3.0737	0.11322	-3.03071	0.08225	-2.9864	0.07748	-2.95215	0.08384	-2.92903	0.0721
-3.07534	0.11388	-3.03234	0.08289	-2.98807	0.07621	-2.9538	0.0826	-2.93068	0.07221
-3.07702	0.11429	-3.03404	0.08278	-2.98974	0.07618	-2.95551	0.08284	-2.93238	0.07308
-3.0787	0.1147	-3.03571	0.08155	-2.99142	0.07493	-2.95712	0.08326	-2.93405	0.07309
-3.08035	0.11403	-3.03733	0.08252	-2.9931	0.0742	-2.9588	0.08367	-2.93572	0.07109
-3.08201	0.11435	-3.03902	0.08222	-2.99472	0.0742	-2.96046	0.08284	-2.93739	0.07001
-3.08369	0.1137	-3.0407	0.08202	-2.99641	0.07305	-2.96212	0.08186	-2.93903	0.07033
-3.08535	0.11222	-3.04234	0.08072	-2.99808	0.07375	-2.96378	0.08125	-2.94067	0.07247
-3.08702	0.11342	-3.04403	0.0809	-2.99972	0.07181	-2.96546	0.08109	-2.94234	0.0716
-3.08868	0.11207	-3.04568	0.08039	-3.0014	0.07383	-2.96711	0.07992	-2.944	0.06911
-3.09034	0.11332	-3.04735	0.08013	-3.00304	0.07298	-2.9688	0.07947	-2.94567	0.06953
-3.09201	0.11104	-3.04904	0.08088	-3.00473	0.07264	-2.97046	0.07712	-2.94732	0.07056
-3.09368	0.10913	-3.05069	0.08114	-3.0064	0.07196	-2.97216	0.07886	-2.94903	0.06894
-3.09535	0.10583	-3.05235	0.0799	-3.00807	0.07125	-2.97382	0.07834	-2.95067	0.06948
-3.09683	0.10035	-3.05402	0.08143	-3.00973	0.07167	-2.97552	0.07768	-2.95234	0.06966
-3.09782	0.10114	-3.05569	0.08077	-3.01143	0.07147	-2.97717	0.07855	-2.95401	0.06819
-3.099	0.10713	-3.05735	0.0818	-3.01307	0.07133	-2.97882	0.07766	-2.9557	0.06757
-3.1003	0.09889	-3.05904	0.08169	-3.01478	0.07195	-2.9805	0.0778	-2.95736	0.06801
-3.10196	0.09633	-3.06071	0.08098	-3.01645	0.07278	-2.98219	0.07678	-2.959	0.0683
-3.10362	0.09169	-3.06237	0.08208	-3.01805	0.07283	-2.98382	0.07732	-2.96067	0.06335
-3.10529	0.08892	-3.06403	0.0798	-3.01974	0.07274	-2.98547	0.07493	-2.96231	0.06341
-3.10699	0.08626	-3.06571	0.08043	-3.02139	0.07008	-2.98715	0.0769	-2.96398	0.06362
-3.10865	0.08608	-3.06738	0.07971	-3.02307	0.06992	-2.98884	0.07561	-2.96567	0.06196
-3.1103	0.08314	-3.06905	0.07961	-3.02472	0.06848	-2.99048	0.07497	-2.96732	0.06171
-3.11197	0.07919	-3.0707	0.0793	-3.02636	0.07159	-2.99217	0.07566	-2.96902	0.06274
-3.11364	0.07452	-3.07239	0.07996	-3.02804	0.07333	-2.99384	0.07571	-2.97069	0.06265
-3.1153	0.07109	-3.07403	0.07793	-3.02972	0.06996	-2.99551	0.07559	-2.97236	0.0628
-3.11696	0.06732	-3.07573	0.07883	-3.03138	0.07065	-2.99716	0.07596	-2.97405	0.06328
-3.11865	0.0596	-3.07741	0.07906	-3.03305	0.07225	-2.9988	0.07625	-2.97569	0.06401
-3.12031	0.05357	-3.07906	0.07861	-3.0347	0.07221	-3.0005	0.07461	-2.97741	0.06368
-3.12196	0.04753	-3.08069	0.07787	-3.03637	0.07134	-3.00215	0.07509	-2.97902	0.06173
-3.1236	0.0412	-3.08236	0.07773	-3.03803	0.07127	-3.00381	0.07518	-2.9807	0.06085
-3.1253	0.03433	-3.08404	0.07435	-3.03972	0.07165	-3.00548	0.0745	-2.98237	0.06042
-3.12682	0.02611	-3.08571	0.07345	-3.04135	0.07046	-3.00715	0.07192	-2.98401	0.0602
-3.1273	0.03698	-3.08738	0.07237	-3.04302	0.06925	-3.00881	0.07061	-2.98568	0.06009
-3.12735	0.03166	-3.08904	0.07007	-3.04471	0.06904	-3.01049	0.07119	-2.98737	0.05902
-3.12786	0.02382	-3.09068	0.06905	-3.04637	0.06864	-3.01216	0.07233	-2.98903	0.05736
-3.12936	0.01899	-3.09235	0.06693	-3.04804	0.06696	-3.01383	0.07137	-2.9907	0.05841
-3.13101	0.01227	-3.09403	0.06391	-3.0497	0.06702	-3.01551	0.06926	-2.99237	0.05891
-3.13265	0.00524	-3.09565	0.06089	-3.05136	0.06606	-3.01716	0.06795	-2.99401	0.05625
-3.13433	0.00124	-3.09735	0.0547	-3.05302	0.06649	-3.0188	0.06873	-2.99567	0.0564
-3.13599	-0.0061	-3.099	0.04751	-3.05472	0.06547	-3.02046	0.06794	-2.99737	0.05698
-3.13765	-0.01179	-3.10064	0.04069	-3.05637	0.06412	-3.02213	0.06657	-2.99904	0.05925
-3.13916	-0.01852	-3.1023	0.03018	-3.05804	0.06304	-3.02381	0.06712	-3.00069	0.05854
-3.13999	-0.02128	-3.10301	0.02107	-3.05971	0.06357	-3.02549	0.06626	-3.00235	0.05863
		-3.10401	0.0187	-3.0614	0.06421	-3.02714	0.06675	-3.00403	0.05729
		-3.10568	0.00643	-3.06308	0.06306	-3.02882	0.06591	-3.00566	0.05888
		-3.10735	-0.00785	-3.06471	0.063	-3.03051	0.06529	-3.00735	0.0576
		-3.10885	-0.02755	-3.06639	0.06095	-3.03215	0.06458	-3.00905	0.05759
		-3.11034	-0.06326	-3.06807	0.06094	-3.03381	0.06472	-3.01069	0.05823
		-3.11201	-0.08382	-3.06974	0.06073	-3.03549	0.06441	-3.01235	0.05897
		-3.11369	-0.10362	-3.07141	0.06133	-3.03713	0.06483	-3.01403	0.05742
		-3.11502	-0.12161	-3.07307	0.06151	-3.03882	0.06584	-3.0157	0.05641
		-3.11602	-0.11045	-3.07473	0.05929	-3.04048	0.06482	-3.01737	0.05693
		-3.11637	-0.11564	-3.0764	0.05863	-3.04214	0.06754	-3.019	0.05855
		-3.11689	-0.12394	-3.07808	0.05907	-3.0438	0.06763	-3.02067	0.05645
		-3.1184	-0.1462	-3.07973	0.05653	-3.04549	0.06846	-3.02235	0.0568
		-3.11988	-0.18535	-3.08137	0.05296	-3.04716	0.06799	-3.024	0.0558
		-3.12138	-0.21931	-3.08307	0.05255	-3.04881	0.06769	-3.02567	0.05494
		-3.12303	-0.24638	-3.08472	0.05131	-3.05048	0.06808	-3.02733	0.05524
		-3.12438	-0.27361	-3.08642	0.05043	-3.05215	0.06775	-3.029	0.05521
		-3.12605	-0.30227	-3.08807	0.04668	-3.05381	0.0665	-3.03069	0.05501
		-3.12728	-0.32509	-3.08974	0.04532	-3.05551	0.06542	-3.03234	0.0541
		-3.12758	-0.33959	-3.09139	0.04261	-3.0571	0.06688	-3.03399	0.05387
		-3.12874	-0.35625	-3.09287	0.03587	-3.05882	0.06786	-3.03567	0.0532
		-3.13043	-0.38948	-3.09389	0.03693	-3.0605	0.06572	-3.03735	0.05239
		-3.13177	-0.41853	-3.09537	0.0326	-3.06216	0.06669	-3.039	0.05562
		-3.13339	-0.45021	-3.09703	0.0266	-3.06381	0.06404	-3.04068	0.0546
		-3.1349	-0.48536	-3.09873	0.01919	-3.06548	0.06367	-3.04232	0.05158
		-3.13639	-0.51232	-3.10035	0.00909	-3.06716	0.06289	-3.04398	0.05279
		-3.13788	-0.55008	-3.10201	-0.01158	-3.06885	0.06229	-3.04568	0.05288
		-3.1394	-0.57346	-3.10368	-0.02737	-3.07049	0.06146	-3.04733	0.0545
		-3.1409	-0.60777	-3.10502	-0.045	-3.07216	0.06332	-3.04901	0.05288
		-3.14242	-0.64614	-3.1067	-0.06501	-3.0738	0.06316	-3.05068	0.05409
		-3.14395	-0.68036	-3.10835	-0.09002	-3.07549	0.06153	-3.05232	0.05337
		-3.14545	-0.7181	-3.10987	-0.12021	-3.07716	0.06086	-3.05399	0.05316
		-3.14695	-0.75467	-3.11116	-0.19927	-3.07866	0.05992	-3.05566	0.05265
		-3.14846	-0.78349	-3.11269	-0.22534	-3.07916	0.05776	-3.05731	0.05058
		-3.15012	-0.80575	-3.11419	-0.26842	-3.07918	0.06019	-3.05901	0.05047
		-3.15161	-0.86379	-3.11553	-0.33633	-3.07968	0.0586	-3.06069	0.05012
		-3.15295	-0.90261	-3.11707	-0.39148	-3.08119	0.05639	-3.06234	0.04864
		-3.15444	-0.95397	-3.1187	-0.43591	-3.08286	0.05628	-3.06401	0.05101
		-3.15593	-1.00298	-3.12017	-0.47361	-3.08454	0.05839	-3.0657	0.04877
		-3.15728	-1.05377	-3.12168	-0.51074	-3.0862	0.05539	-3.06735	0.04926
		-3.15879	-1.09546	-3.12319	-0.55002	-3.08789	0.05268	-3.06902	0.04865
		-3.16026	-1.14505	-3.12475	-0.59045	-3.08957	0.05054	-3.07069	0.04848
		-3.1618	-1.17785	-3.12624	-0.63085	-3.09118	0.04883	-3.07237	0.04839
		-3.16329	-1.20038	-3.1277	-0.65875	-3.09286	0.04498	-3.07402	0.0454
		-3.16479	-1.24952	-3.12919	-0.69864	-3.09454	0.04306	-3.07565	0.04279
		-3.16595	-1.27675	-3.13069	-0.73747	-3.09617	0.03508	-3.07735	0.04223
		-3.16664	-1.30006	-3.13216	-0.78344	-3.09783	0.01905	-3.079	0.03962
		-3.16761	-1.34186	-3.13366	-0.82017	-3.0995	0.00499	-3.08066	0.03779
		-3.16829	-1.36185	-3.13514	-0.86816	-3.10099	-0.01521	-3.08234	0.03579
		-3.16978	-1.39201	-3.13667	-0.90374	-3.10248	-0.03173	-3.08398	0.03588
		-3.17126	-1.4514	-3.138	-0.94444	-3.10384	-0.17114	-3.08469	0.02741
		-3.17259	-1.48913	-3.13971	-0.9729	-3.10533	-0.23269	-3.08523	0.0289
		-3.1741	-1.53908	-3.14122	-1.01353	-3.10683	-0.25561	-3.0857	0.03396
		-3.17563	-1.59631	-3.14272	-1.05949	-3.10849	-0.28402	-3.08577	0.03753
		-3.17696	-1.63269	-3.14421	-1.14054	-3.10983	-0.33669	-3.08626	0.03136
		-3.17844	-1.69227	-3.14573	-1.18692	-3.11131	-0.39923	-3.08778	0.02505
		-3.17955	-1.74485	-3.14723	-1.23802	-3.1128	-0.43702	-3.08945	0.01986
		-3.18013	-1.76005	-3.14871	-1.27093	-3.11416	-0.47222	-3.09109	0.01159
				-3.1502	-1.3131	-3.11568	-0.51733	-3.0926	-0.03008
				-3.15155	-1.34175	-3.11716	-0.57825	-3.09408	-0.06849
				-3.15291	-1.33863	-3.11785	-0.59794	-3.09572	-0.09007
				-3.1542	-1.39799	-3.11836	-0.60853	-3.09708	-0.13322
				-3.15523	-1.47037	-3.11986	-0.64203	-3.0986	-0.16552
				-3.15655	-1.58243	-3.12136	-0.67659	-3.10004	-0.20823
				-3.15791	-1.64475	-3.12285	-0.71433	-3.10154	-0.29882
				-3.15941	-1.69614	-3.12437	-0.76392	-3.10273	-0.34753
				-3.16091	-1.71614	-3.12571	-0.79677	-3.10422	-0.40096
				-3.1624	-1.7703	-3.12722	-0.84548	-3.10556	-0.45741
				-3.1639	-1.85319	-3.1287	-0.89828	-3.10691	-0.52643
				-3.1652	-1.92337	-3.13004	-0.94606	-3.10824	-0.5831
				-3.1662	-1.95638	-3.13152	-0.99817	-3.10957	-0.69143
				-3.16751	-1.97614	-3.13298	-1.05659	-3.1109	-0.76481
				-3.16855	-2.01878	-3.13451	-1.09172	-3.11225	-0.84445
				-3.16919	-2.04244	-3.136	-1.13562	-3.11361	-0.92539
				-3.17022	-2.0917	-3.13736	-1.21006	-3.11493	-0.99134
				-3.1714	-2.14738	-3.13871	-1.25442	-3.11624	-1.07268
				-3.17289	-2.16636	-3.14023	-1.30933	-3.11759	-1.12033
				-3.17423	-2.2617	-3.14171	-1.35632	-3.11909	-1.18113
				-3.17539	-2.3433	-3.14304	-1.41254	-3.12041	-1.25583
				-3.17672	-2.43155	-3.14439	-1.46239	-3.12194	-1.30697
				-3.17822	-2.48795	-3.1459	-1.52089	-3.12325	-1.39081
				-3.17956	-2.56403	-3.14741	-1.5954	-3.12461	-1.46196
				-3.1809	-2.64791	-3.1479	-1.62812	-3.12592	-1.54609
				-3.18224	-2.71126	-3.14842	-1.63371	-3.12724	-1.61027
				-3.18361	-2.75322	-3.14975	-1.70752	-3.12855	-1.68605
				-3.18489	-2.89461	-3.15108	-1.78558	-3.12991	-1.75297
				-3.18619	-2.97175	-3.15243	-1.85368	-3.13124	-1.78923
				-3.18721	-3.01629	-3.15393	-1.90516	-3.13258	-1.90064
				-3.18859	-3.08883	-3.15511	-1.96607	-3.13408	-1.92965
				-3.18995	-3.13968	-3.15661	-2.02309	-3.13531	-1.9971
				-3.19127	-3.22655	-3.15809	-2.10324	-3.13662	-2.08071
				-3.19257	-3.26856	-3.15939	-2.17855	-3.13814	-2.18878
				-3.19393	-3.3407	-3.15995	-2.21805	-3.13882	-2.2458
				-3.19525	-3.40309	-3.16096	-2.26512	-3.13932	-2.26573
				-3.1966	-3.48845	-3.16213	-2.32848	-3.14065	-2.35846
				-3.19791	-3.4706	-3.1636	-2.37989	-3.14182	-2.42085
				-3.19906	-3.54117	-3.16477	-2.41642	-3.14298	-2.50505
				-3.20057	-3.62541	-3.16544	-2.45162	-3.14434	-2.59096
				-3.20172	-3.69578	-3.16676	-2.51959	-3.14567	-2.70396
				-3.20291	-3.83302	-3.16727	-2.57019	-3.14621	-2.75844
				-3.20391	-3.89685	-3.1678	-2.59707	-3.147	-2.79768
				-3.20508	-3.95832	-3.16913	-2.66358	-3.14835	-2.91768
				-3.20624	-4.05665	-3.17031	-2.75195	-3.1497	-3.00712
				-3.20728	-4.08218	-3.17114	-2.80528	-3.15072	-3.10422
				-3.20793	-4.10693	-3.17247	-2.88005	-3.15189	-3.19064
				-3.20879	-4.10516	-3.1738	-2.96146	-3.15272	-3.26009
				-3.21001	-4.20662	-3.17512	-3.06082	-3.15403	-3.38176
				-3.21133	-4.32175	-3.1763	-3.13445	-3.15521	-3.4748
				-3.21269	-4.39	-3.17748	-3.22651	-3.15654	-3.51558
				-3.21368	-4.49243	-3.17883	-3.31787	-3.15801	-3.60366
				-3.21502	-4.56711	-3.18016	-3.40594	-3.15868	-3.6841
				-3.21633	-4.69616	-3.18161	-3.49231	-3.15933	-3.74118
				-3.21768	-4.75637	-3.1828	-3.57227	-3.16053	-3.86276
				-3.219	-4.84465	-3.18415	-3.64321	-3.16154	-3.97192
				-3.2198	-4.86558	-3.18549	-3.72947	-3.16271	-4.10529
				-3.22016	-4.88301	-3.18685	-3.79965	-3.16372	-4.24719
						-3.18819	-3.92347	-3.16491	-4.33275
						-3.18949	-4.00173	-3.16604	-4.47215
						-3.19049	-4.09076	-3.16705	-4.58278
						-3.19185	-4.17158	-3.16822	-4.71712
						-3.19316	-4.28118	-3.16938	-4.84092
						-3.19449	-4.37742	-3.17055	-4.93872
						-3.19549	-4.48389	-3.17156	-5.06463
						-3.19681	-4.5883	-3.17275	-5.19212
						-3.19797	-4.70017	-3.17372	-5.35682
						-3.19911	-4.80953	-3.1747	-5.45603
						-3.20033	-4.93184	-3.17588	-5.64992
						-3.20148	-5.00877	-3.17691	-5.79856
						-3.20282	-5.11975	-3.17791	-5.90661
						-3.20384	-5.22439	-3.1789	-6.25644
						-3.20522	-5.33379	-3.17942	-6.34663
						-3.20621	-5.46317	-3.1804	-6.46204
						-3.20755	-5.5593	-3.18143	-6.67184
						-3.20856	-5.67878	-3.18224	-6.7789
						-3.20955	-5.7698	-3.1826	-6.72413
						-3.2107	-5.94284	-3.18311	-6.82342
						-3.21188	-6.07833	-3.18395	-6.94049
						-3.21255	-6.15376	-3.1851	-6.96971
						-3.21341	-6.28533	-3.18595	-7.15033
						-3.21459	-6.37592	-3.18695	-7.32016
						-3.21574	-6.51646	-3.18763	-7.30114
						-3.21693	-6.62969	-3.18778	-7.35271
						-3.21809	-6.78693	-3.18834	-7.48874
						-3.21909	-6.94292	-3.18934	-7.65658
						-3.22021	-7.03656	-3.19035	-7.68846
						-3.22104	-7.20408	-3.19135	-7.91463
						-3.22177	-7.2824	-3.1922	-8.05095
						-3.22177	-7.27346	-3.19308	-8.07677
						-3.22196	-7.25056	-3.19379	-8.26775
						-3.2228	-7.3953	-3.19476	-8.44613
						-3.22364	-7.54697	-3.19574	-8.61346
						-3.22464	-7.69212	-3.19647	-8.77842
						-3.22579	-7.88753	-3.19745	-9.00798
						-3.22664	-7.93706	-3.19845	-9.32823
						-3.22746	-7.8028	-3.19914	-9.51045
						-3.22847	-8.11661	-3.20032	-9.69683
						-3.22914	-8.27004	-3.20144	-10.0194
						-3.2302	-8.42786	-3.20233	-10.239
						-3.23115	-8.66603	-3.20346	-10.4219
						-3.232	-8.86055	-3.20413	-10.6247
						-3.23281	-8.99016	-3.20515	-10.7941
						-3.23382	-9.34459	-3.20613	-10.8024
						-3.23468	-9.50839	-3.20715	-11.084
						-3.23554	-9.67386	-3.20801	-11.1321
						-3.23652	-9.93807	-3.20884	-11.3434
						-3.23738	-9.99941	-3.20981	-11.6109
						-3.23823	-10.1706	-3.21066	-11.6006
						-3.23922	-10.4258	-3.21151	-11.8802
						-3.24008	-10.5203	-3.21218	-12.0452
						-3.24091	-10.7096	-3.2132	-12.2079
						-3.24189	-10.9966	-3.21418	-12.5564
						-3.24289	-11.1268	-3.21482	-12.7849
						-3.24355	-11.3176	-3.21587	-12.9386
						-3.24457	-11.5991	-3.21686	-13.308
						-3.24555	-11.7862	-3.21771	-13.4514
						-3.24625	-12.0399	-3.21887	-13.7897
						-3.24724	-12.3614	-3.21954	-14.1532
						-3.24822	-12.6043	-3.22057	-14.2521
						-3.24891	-12.7877	-3.22124	-14.4619
						-3.24994	-12.9401	-3.22222	-14.7001
						-3.25092	-13.1882	-3.22341	-14.8704
						-3.25164	-13.3964	-3.22421	-15.0698
						-3.25265	-13.6227	-3.22536	-15.3262
						-3.25348	-13.869	-3.22618	-15.541
						-3.25431	-14.2378	-3.22722	-15.9022
						-3.25503	-14.3934	-3.22807	-16.0544
						-3.25601	-14.7385	-3.22922	-16.5025
								-3.22992	-16.8525
								-3.23089	-17.1105
								-3.23193	-17.5057
								-3.23258	-17.8865
								-3.23365	-17.9096
								-3.23461	-18.3966
								-3.23533	-18.6149
								-3.23633	-18.6483
								-3.23701	-19.0408
								-3.23796	-19.6757
								-3.23867	-19.8623
								-3.23965	-20.384
								-3.24084	-20.8036
								-3.24165	-21.1672
								-3.24249	-21.6522
								-3.24268	-21.6899
								-3.24271	-21.6739
								-3.24274	-21.6891
								-3.24277	-21.6796
								-3.24294	-21.6795
								-3.24395	-21.7671
								-3.2448	-22.3171
								-3.24563	-22.6463
								-3.24614	-22.7056
								-3.24699	-23.1921
								-3.24781	-23.5616
								-3.24851	-23.5746
								-3.24952	-24.122
								-3.25075	-24.4919
								-3.25159	-24.8603
								-3.25255	-25.7243
								-3.25324	-26.1267
								-3.25421	-26.4617
								-3.2549	-27.0076
								-3.2559	-27.574
								-3.25659	-27.9613
								-3.25756	-28.8422
								-3.25843	-29.221
								-3.25926	-29.9002
								-3.26025	-30.7652
								-3.26102	-31.152
								-3.26199	-31.6285
								-3.26259	-31.9457
								-3.26303	-32.4661
								-3.264	-32.7804
								-3.26498	-33.6896
								-3.26571	-34.4068
								-3.26671	-34.6941
								-3.26735	-35.5178
								-3.26805	-36.3517
								-3.26906	-36.8889
								-3.26973	-37.6457
								-3.27036	-38.5893
								-3.27074	-38.8889
								-3.27145	-38.934
								-3.27205	-39.4531
								-3.27303	-40.8033
								-3.27394	-41.2674
								-3.27474	-42.226
								-3.2757	-43.6418
								-3.27647	-43.9484
								-3.2774	-45.3974
								-3.27811	-46.6025

## Sheet: Fig. 4a
	Ewe = -3.12 V	Ewe = -3.22 V	Ewe = -3.43 V	Ewe = -3.66 V	Ewe = -3.92 V	Ewe = -4.12 V	Ewe = -4.62 V
Time	j	j	j	j	j	j	j
(hr)	(mA cm-2)	(mA cm-2)	(mA cm-2)	(mA cm-2)	(mA cm-2)	(mA cm-2)	(mA cm-2)
0.000277778	-0.67521	-8.0682	-36.3245	-115.862	-143.747	-191.578	-319.605
0.000555556	-0.70303	-9.16252	-50.3987	-129.251	-153.426	-202.342	-334.79
0.000833333	-0.81112	-11.9877	-56.5348	-133.56	-157.236	-207.723	-345.012
0.00111	-0.91222	-14.6203	-61.0019	-135.698	-159.55	-210.898	-352.968
0.00139	-0.97567	-16.5752	-63.7441	-137.573	-160.222	-214.374	-361.174
0.00167	-1.02688	-17.8411	-65.5908	-139.022	-161.895	-216.974	-366.692
0.00194	-1.07994	-18.8571	-66.8446	-140.134	-163.311	-220.795	-373.428
0.00222	-1.12642	-19.5788	-68.0938	-141.207	-164.555	-224.638	-379.731
0.0025	-1.16155	-20.292	-69.2727	-141.756	-166.325	-227.488	-385.951
0.00278	-1.19402	-20.8768	-69.8963	-142.378	-168.114	-230.224	-389.836
0.00306	-1.22238	-21.205	-70.4607	-143.067	-169.406	-233.501	-394.301
0.00333	-1.26576	-21.4844	-71.2265	-144.231	-170.076	-236.478	-398.421
0.00361	-1.30821	-21.6716	-72.0818	-145.237	-171.662	-239.278	-403.051
0.00389	-1.36077	-21.9971	-72.9391	-145.747	-173.015	-241.815	-405.381
0.00417	-1.41909	-22.5193	-73.8355	-146.422	-174.597	-244.442	-407.522
0.00444	-1.49838	-22.7702	-74.3951	-147.19	-175.285	-246.352	-410.493
0.00472	-1.59215	-23.1078	-74.6255	-147.067	-176.681	-249.093	-413.756
0.005	-1.6758	-23.2464	-74.9845	-147.808	-178.191	-251.461	-415.057
0.00528	-1.74815	-23.5672	-75.57	-148.754	-179.541	-253.229	-415.517
0.00556	-1.853	-23.9914	-76.1134	-149.592	-180.541	-254.962	-417.641
0.00583	-1.93091	-24.1958	-76.4969	-150.168	-181.342	-257.242	-418.535
0.00611	-2.00379	-24.3273	-76.9079	-150.756	-182.304	-260.34	-420.11
0.00639	-2.04648	-24.4715	-77.2835	-151.559	-183.598	-262.031	-420.785
0.00667	-2.12274	-24.853	-77.6784	-152.6	-185.426	-262.741	-420.758
0.00694	-2.19707	-24.8569	-78.1583	-153.09	-186.573	-263.78	-421.687
0.00722	-2.28742	-24.9262	-78.6127	-153.146	-187.28	-265.129	-421.407
0.0075	-2.3861	-25.2659	-78.9836	-154.208	-187.968	-265.977	-420.148
0.00778	-2.48247	-25.6356	-79.1468	-154.899	-188.639	-267.025	-422.813
0.00806	-2.59053	-25.8773	-79.284	-155.71	-189.398	-268.365	-419.75
0.00833	-2.71609	-25.9315	-79.3584	-155.967	-189.908	-269.037	-419.578
0.00861	-2.83296	-26.2652	-79.4967	-156.136	-190.565	-269.611	-419.989
0.00889	-2.98573	-26.3194	-79.7142	-157.44	-192.105	-270.279	-418.823
0.00917	-3.11091	-26.5326	-79.6806	-157.464	-193.204	-270.623	-416.602
0.00944	-3.2419	-26.364	-79.8199	-157.537	-193.848	-271.378	-414.365
0.00972	-3.36169	-26.1135	-80.0296	-157.637	-194.1	-271.565	-412.622
0.01	-3.4358	-26.2464	-80.2114	-158.125	-194.607	-271.928	-415.975
0.01028	-3.47341	-26.3189	-80.6299	-158.695	-195.546	-271.444	-414.986
0.01056	-3.56766	-26.4184	-80.8629	-159.028	-196.374	-271.59	-413.471
0.01083	-3.67476	-26.6516	-80.9949	-159.139	-196.814	-271.525	-408.543
0.01111	-3.68682	-27.0001	-81.5405	-159.903	-197.072	-270.732	-407.018
0.01139	-3.80281	-26.9377	-81.764	-160.343	-198.58	-270.147	-403.364
0.01167	-3.81029	-27.1004	-81.7235	-161.271	-199.181	-269.799	-401.113
0.01194	-3.88311	-27.2978	-81.7055	-161.95	-198.937	-269.318	-395.63
0.01222	-3.70558	-27.498	-81.7047	-162.439	-199.451	-269.662	-394.44
0.0125	-3.80359	-27.7537	-82.2003	-162.48	-199.845	-269.628	-395.463
0.01278	-3.91555	-27.9634	-82.3705	-163.192	-200.868	-269.316	-391.63
0.01306	-4.02485	-28.0738	-82.3846	-163.61	-200.725	-269.612	-392.42
0.01333	-4.0877	-28.0667	-82.6038	-164.199	-200.894	-270.313	-388.743
0.01361	-4.12389	-28.1213	-82.7911	-165.217	-201.493	-270.724	-385.67
0.01389	-4.16505	-28.1357	-82.8229	-165.372	-202.065	-270.137	-388.382
0.01417	-4.07942	-28.2908	-83.042	-165.441	-201.888	-268.652	-387.496
0.01444	-4.0852	-28.0726	-83.3904	-165.649	-201.771	-268.244	-386.833
0.01472	-4.17963	-28.2007	-83.8516	-166.515	-201.81	-267.404	-384.275
0.015	-4.26848	-28.333	-84.2197	-165.999	-202.332	-265.808	-384.74
0.01528	-4.34287	-28.5603	-84.4143	-166.012	-203.397	-264.674	-383.205
0.01556	-4.28665	-28.5563	-84.4624	-166.502	-203.47	-264.611	-382.061
0.01583	-4.3031	-28.7442	-84.8098	-166.76	-204.198	-264.511	-380.205
0.01611	-4.38613	-28.6881	-85.0631	-166.696	-204.249	-265.032	-375.94
0.01639	-4.45066	-28.7392	-85.2148	-167.005	-204.769	-266.102	-373.102
0.01667	-4.53078	-28.9317	-85.3637	-167.404	-204.875	-267.035	-372.834
0.01694	-4.56409	-28.9462	-85.4485	-168.278	-205.431	-268.478	-371.549
0.01722	-4.57221	-28.9661	-85.8886	-168.545	-205.856	-267.557	-370.82
0.0175	-4.65152	-29.1474	-86.2903	-168.063	-205.578	-266.327	-371.198
0.01778	-4.65583	-29.2189	-86.4714	-168.817	-205.553	-267.004	-370.054
0.01806	-4.69078	-29.2097	-86.7943	-169.554	-205.603	-266.198	-369.63
0.01833	-4.72177	-29.4196	-87.0278	-169.67	-205.975	-266.06	-364.825
0.01861	-4.781	-29.6027	-87.2262	-169.693	-207.013	-265.197	-365.803
0.01889	-4.84481	-29.7282	-87.3055	-170.626	-208.36	-265.304	-365.713
0.01917	-4.89643	-29.7766	-87.5639	-171.267	-208.556	-264.719	-367.06
0.01944	-4.88789	-29.9495	-87.6905	-171.163	-208.171	-264.668	-366.322
0.01972	-4.88146	-29.92	-87.8161	-171.715	-206.989	-265.505	-359.342
0.02	-4.8955	-29.8635	-88.1199	-171.568	-207.616	-265.194	-354.094
0.02028	-4.93498	-29.8409	-88.3681	-171.638	-207.526	-265.342	-356.855
0.02056	-4.95923	-29.8818	-88.5292	-171.765	-207.528	-264.003	-362.027
0.02083	-4.96905	-30.0195	-88.7163	-172.174	-208.187	-263.303	-366.107
0.02111	-5.02046	-30.137	-88.9727	-172.709	-207.462	-264.011	-367.023
0.02139	-5.06034	-30.2184	-88.9986	-172.658	-208.234	-263.3	-364.679
0.02167	-5.06746	-30.1535	-89.1822	-173.348	-207.372	-261.541	-366.442
0.02194	-5.11988	-30.2601	-89.5785	-174.316	-206.974	-259.383	-370.488
0.02222	-5.18553	-30.2462	-89.9419	-174.303	-206.985	-259.033	-370.491
0.0225	-5.23843	-30.4822	-90.4228	-175.057	-206.719	-259.028	-368.156
0.02278	-5.27722	-30.4391	-90.8373	-175.796	-206.03	-258.519	-369.022
0.02306	-5.33376	-30.4033	-90.9861	-175.845	-205.836	-258.173	-371.96
0.02333	-5.38829	-30.4969	-91.1827	-176.155	-206.128	-258.13	-378.994
0.02361	-5.42331	-30.3282	-91.4765	-176.053	-205.248	-257.147	-382.324
0.02389	-5.33023	-30.2825	-91.2209	-176.06	-204.71	-255.744	-381.629
0.02417	-5.3664	-30.3128	-91.3498	-177.159	-205.474	-256.166	-383.04
0.02444	-5.43553	-30.6419	-91.6831	-177.648	-204.274	-254.835	-378.898
0.02472	-5.42654	-30.44	-91.4915	-177.846	-203.577	-253.343	-383.113
0.025	-5.43506	-30.4234	-91.1369	-178.455	-203.208	-253.539	-382.961
0.02528	-5.47355	-30.3889	-91.3219	-178.461	-203.191	-252.087	-381.298
0.02556	-5.4659	-30.3754	-91.5151	-179.079	-203.416	-251.573	-378.494
0.02583	-5.49745	-30.4075	-91.7115	-179.428	-203.388	-253.788	-377.854
0.02611	-5.49471	-30.4681	-91.863	-179.319	-203.252	-253.931	-379.762
0.02639	-5.49435	-30.7068	-92.0718	-179.744	-203.647	-252.534	-384.513
0.02667	-5.54638	-30.6831	-92.1988	-180.066	-202.487	-251.713	-385.564
0.02694	-5.55089	-30.7785	-92.3804	-180.686	-202.282	-251.351	-385.723
0.02722	-5.57304	-30.8562	-92.4502	-179.736	-201.945	-250.465	-384.571
0.0275	-5.56792	-30.7279	-92.566	-178.832	-201.608	-249.199	-384.587
0.02778	-5.55459	-30.833	-92.2114	-178.937	-201.961	-249.728	-385.948
0.02806	-5.5154	-30.83	-92.4232	-178.458	-201.502	-250.378	-387.285
0.02833	-5.48017	-30.9051	-92.6231	-178.255	-201.975	-250.583	-381.488
0.02861	-5.45492	-30.9297	-92.8055	-178.098	-201.94	-248.823	-380.432
0.02889	-5.49466	-31.0941	-92.641	-178.065	-201.673	-249.458	-379.632
0.02917	-5.56666	-31.0029	-92.8554	-177.83	-201.046	-250.659	-380.114
0.02944	-5.6398	-30.8285	-93.1213	-178.484	-200.418	-249.587	-378.688
0.02972	-5.6914	-30.7912	-93.4248	-178.064	-200.321	-250.395	-374.198
0.03	-5.70196	-30.4102	-93.0312	-179.123	-199.181	-249.609	-373.634
0.03028	-5.67807	-30.3851	-92.8121	-178.883	-199.179	-248.684	-378.895
0.03056	-5.72735	-30.5853	-92.7564	-179.263	-201.114	-247.26	-380.216
0.03083	-5.75278	-30.6579	-92.6045	-179.666	-200.951	-247.558	-382.435
0.03111	-5.72545	-30.7685	-92.4693	-180.103	-200.378	-250.044	-378.763
0.03139	-5.72467	-30.6715	-91.657	-180.704	-198.88	-249.006	-378.069
0.03167	-5.75019	-30.7019	-91.6715	-181.05	-198.508	-248.969	-377.615
0.03194	-5.78909	-30.733	-91.6173	-180.648	-197.701	-247.579	-374.655
0.03222	-5.80217	-30.7709	-91.592	-180.589	-196.82	-248.222	-371.427
0.0325	-5.83387	-30.7864	-91.9215	-181.155	-197.82	-249.504	-374.971
0.03278	-5.87668	-30.7449	-92.1391	-182.006	-198.28	-249.836	-378.552
0.03306	-5.85298	-30.6751	-92.3115	-181.552	-196.222	-248.433	-380.768
0.03333	-5.88444	-30.8345	-91.7194	-181.392	-195.635	-247.628	-381.937
0.03361	-5.91482	-30.7428	-91.6913	-180.94	-195.137	-247.501	-382.772
0.03389	-5.91802	-30.5409	-91.6515	-181.516	-194.329	-247.154	-382.124
0.03417	-5.93849	-30.6715	-91.7871	-181.204	-194.377	-246.044	-385.865
0.03444	-5.97132	-30.8133	-91.502	-181.563	-193.406	-247.788	-385.923
0.03472	-6.00165	-30.8045	-91.4854	-181.2	-192.461	-249.041	-387.927
0.035	-6.03064	-30.9802	-91.6825	-181.026	-191.937	-248.002	-395.517
0.03528	-6.04819	-30.9236	-91.4042	-181.561	-192.136	-250.065	-398.132
0.03556	-5.98084	-30.96	-91.4485	-181.529	-192.521	-249.731	-394.74
0.03583	-5.98378	-30.9968	-91.1424	-181.612	-192.41	-247.798	-390.209
0.03611	-5.91246	-31.0579	-90.0774	-180.876	-192.634	-247.683	-386.438
0.03639	-5.77094	-31.0565	-89.327	-181.47	-192.678	-248.631	-385.146
0.03667	-5.81386	-31.2188	-89.3163	-181.293	-192.696	-247.896	-384.883
0.03694	-5.8212	-31.1837	-88.6879	-181.817	-191.968	-249.763	-385.468
0.03722	-5.83839	-31.1989	-88.6341	-180.998	-193.655	-248.309	-387.508
0.0375	-5.91668	-31.2306	-88.8434	-182.039	-194.213	-245.448	-387.517
0.03778	-5.9511	-31.2598	-88.8115	-181.772	-194.138	-242.763	-392.774
0.03806	-5.95195	-31.1957	-88.2022	-181.002	-193.521	-241.663	-393.805
0.03833	-5.89895	-31.4166	-87.5568	-180.695	-193.883	-241.872	-394.018
0.03861	-5.91931	-31.4157	-87.5206	-181.056	-194.255	-242.91	-392.368
0.03889	-5.99756	-31.3229	-87.7352	-180.867	-193.189	-242.034	-394.234
0.03917	-6.01547	-31.4555	-87.7057	-180.631	-193.73	-242.672	-394.433
0.03944	-6.00651	-31.4596	-87.6717	-179.81	-193.223	-243.448	-392.519
0.03972	-6.00985	-31.554	-87.6873	-180.078	-191.837	-243.326	-389.362
0.04	-6.08852	-31.5624	-87.7861	-180.675	-191.596	-243.454	-386.415
0.04028	-6.00496	-31.5796	-88.0068	-180.986	-191.537	-243.185	-389.034
0.04056	-5.98314	-31.6103	-88.2498	-181.291	-190.603	-241.076	-390.168
0.04083	-6.00893	-31.4946	-88.4745	-181.446	-191.948	-239.428	-389.494
0.04111	-6.0442	-31.4114	-88.6745	-182.178	-190.922	-238.467	-391
0.04139	-6.09264	-31.2609	-88.9734	-182.222	-189.286	-239.428	-394.205
0.04167	-6.16204	-31.2595	-89.0892	-182.273	-188.874	-239.91	-393.926
0.04194	-6.1117	-31.2164	-89.4372	-182.566	-188.215	-239.655	-393.488
0.04222	-6.01821	-31.2158	-89.4833	-182.376	-187.187	-239.792	-392.803
0.0425	-6.02788	-30.9859	-89.6327	-183.413	-188.114	-240.312	-393.215
0.04278	-6.06747	-30.7761	-90.0722	-183.638	-188.074	-238.886	-397.499
0.04306	-6.09994	-30.7004	-90.3524	-183.7	-187.363	-237.273	-402.009
0.04333	-6.11864	-30.5161	-89.1819	-183.965	-187.481	-239.704	-400.051
0.04361	-6.08414	-30.4335	-88.7361	-184.133	-187.101	-238.531	-396.411
0.04389	-6.14751	-30.632	-88.7462	-184.916	-186.603	-234.338	-399.354
0.04417	-6.22475	-30.6985	-88.9902	-185.077	-186.031	-235.497	-405.862
0.04444	-6.20522	-30.8424	-89.4888	-185.946	-184.558	-237.981	-406.604
0.04472	-6.17473	-30.7783	-89.2602	-186.771	-185.041	-237.769	-398.022
0.045	-6.24993	-30.9131	-88.9728	-187.649	-185.699	-237.674	-397.881
0.04528	-6.27233	-30.8088	-88.913	-188.431	-185.4	-237.87	-400.156
0.04556	-6.31402	-30.8177	-88.7864	-187.944	-185.144	-236.76	-400.406
0.04583	-6.3583	-30.7022	-88.439	-187.34	-184.343	-236.228	-399.98
0.04611	-6.42223	-30.5538	-88.6501	-187.112	-184.804	-236.155	-399.392
0.04639	-6.46393	-30.7155	-88.6409	-187.499	-185.21	-235.967	-396.776
0.04667	-6.44679	-30.8247	-88.7248	-187.246	-185.846	-236.675	-395.621
0.04694	-6.45654	-31.008	-88.8347	-186.164	-185.272	-236.074	-397.655
0.04722	-6.49468	-30.9188	-88.7684	-185.791	-185.974	-235.624	-400.772
0.0475	-6.47274	-30.8929	-88.6807	-185.548	-185.703	-234.291	-404.284
0.04778	-6.48684	-31.0333	-88.9901	-184.858	-185.309	-234.244	-402.351
0.04806	-6.51079	-31.0231	-89.2072	-185.839	-185.217	-234.491	-402.483
0.04833	-6.53758	-30.9017	-89.4902	-185.16	-185.517	-235.709	-408.421
0.04861	-6.61074	-30.8862	-89.6678	-185.543	-185.723	-237.157	-405.773
0.04889	-6.62118	-30.9158	-89.6618	-185.474	-186.058	-234.103	-401.818
0.04917	-6.63831	-31.036	-89.8265	-185.281	-187.71	-229.696	-399.737
0.04944	-6.55787	-31.2175	-90.2032	-185.47	-187.775	-230.811	-403.453
0.04972	-6.60012	-31.2362	-90.3632	-185.708	-185.077	-231.73	-403.043
0.05	-6.6378	-31.2737	-90.2225	-185.882	-184.49	-232.832	-395.617
0.05028	-6.66359	-31.3565	-90.3813	-186.686	-185.453	-231.219	-387.971
0.05056	-6.68553	-31.535	-90.7309	-186.579	-186.085	-230.948	-387.666
0.05083	-6.65273	-31.3625	-90.9141	-187.428	-186.607	-229.193	-387.037
0.05111	-6.63456	-31.2737	-90.7304	-187.91	-186.89	-227.219	-385.027
0.05139	-6.67674	-31.4325	-90.0468	-187.676	-187.35	-228.519	-385.894
0.05167	-6.63537	-31.5072	-90.1018	-187.456	-188.218	-228.717	-382.778
0.05194	-6.54674	-31.5029	-89.6924	-186.94	-187.89	-229.173	-384.61
0.05222	-6.59243	-31.5185	-89.7685	-186.474	-188.191	-229.109	-387.722
0.0525	-6.66827	-31.51	-89.8846	-186.414	-187.27	-229.155	-391.187
0.05278	-6.71244	-31.7052	-89.5666	-186.01	-185.953	-227.79	-396.94
0.05306	-6.77552	-31.6697	-89.757	-186.599	-186.535	-229.954	-395.308
0.05333	-6.81856	-31.6989	-90.076	-185.946	-187.162	-230.605	-391.649
0.05361	-6.80163	-31.4678	-90.4558	-186.088	-186.659	-232.345	-390.422
0.05389	-6.78961	-31.7222	-90.728	-185.848	-187.351	-234.902	-387.729
0.05417	-6.82561	-31.6808	-90.9839	-185.979	-187.873	-234.191	-386.115
0.05444	-6.83186	-31.6998	-91.392	-184.703	-187.948	-233.406	-382.933
0.05472	-6.83154	-31.6645	-91.6279	-183.568	-186.912	-233.171	-388.821
0.055	-6.84659	-31.6581	-92.269	-183.787	-187.334	-230.961	-387.74
0.05528	-6.83449	-31.7765	-92.7666	-183.22	-188.774	-230.126	-389.156
0.05556	-6.80154	-31.624	-93.0692	-182.431	-188.813	-231.036	-389.178
0.05583	-6.77109	-31.6986	-93.3608	-182.057	-188.091	-230.303	-388.305
0.05611	-6.81129	-31.5293	-93.3483	-182.478	-187.566	-227.905	-389.925
0.05639	-6.79122	-31.7779	-92.2034	-182.71	-187.309	-225.905	-389.977
0.05667	-6.80306	-31.7796	-92.2901	-182.879	-188.589	-222.735	-388.834
0.05694	-6.83828	-31.7659	-92.7117	-182.063	-188.837	-225.431	-395.444
0.05722	-6.73683	-31.7557	-92.9991	-182.084	-188.502	-226.868	-392.136
0.0575	-6.68116	-31.6971	-93.1282	-181.86	-188.392	-228.348	-385.6
0.05778	-6.72255	-31.8335	-93.3247	-181.467	-187.988	-227.431	-384.488
0.05806	-6.76943	-31.7799	-92.7567	-182.359	-188.091	-225.833	-382.905
0.05833	-6.80015	-31.6356	-93.0513	-182.88	-187.767	-225.558	-379.647
0.05861	-6.7377	-31.4803	-93.4706	-184.646	-187.897	-227.516	-377.251
0.05889	-6.7168	-31.347	-93.8954	-185.028	-188.94	-226.24	-374.63
0.05917	-6.7339	-31.3038	-94.0768	-185.47	-189.133	-223.488	-373.694
0.05944	-6.73781	-31.2478	-93.6789	-186.016	-189.319	-224.316	-369.806
0.05972	-6.77841	-31.3125	-93.9765	-187.024	-189.563	-222.764	-368.16
0.06	-6.83794	-31.404	-94.2888	-187.784	-189.153	-224.331	-372.604
0.06028	-6.89501	-31.5423	-94.6481	-188.043	-189.281	-227.555	-378.114
0.06056	-6.93165	-31.7357	-94.6638	-188.595	-189.468	-229.498	-377.424
0.06083	-6.94081	-31.5923	-95.0477	-188.277	-189.364	-230.213	-377.151
0.06111	-6.93032	-31.4853	-95.4247	-188.959	-190.485	-231.473	-377.464
0.06139	-6.87923	-31.709	-95.9175	-189.437	-190.381	-230.991	-379.201
0.06167	-6.8356	-31.779	-96.3581	-190.335	-190.191	-232.707	-385.261
0.06194	-6.86955	-31.7762	-96.7122	-190.052	-189.941	-234.523	-387.449
0.06222	-6.64693	-31.6211	-97.3811	-190.224	-189.74	-233.654	-386.932
0.0625	-6.70086	-31.5859	-97.6488	-191.151	-189.895	-233.352	-387.288
0.06278	-6.78208	-31.6362	-97.7539	-191.26	-189.353	-233.534	-389.344
0.06306	-6.84533	-31.5197	-98.0492	-191.426	-189.316	-235.725	-394.516
0.06333	-6.88165	-31.4297	-98.565	-192.136	-187.756	-236.443	-398.151
0.06361	-6.92451	-31.5325	-99.1425	-192.72	-187.165	-235.111	-397.9
0.06389	-6.92691	-31.7003	-99.4945	-192.416	-186.557	-236.111	-394.376
0.06417	-6.94559	-31.548	-98.0838	-192.175	-187.346	-234.371	-392.099
0.06444	-6.8948	-31.3858	-97.753	-191.623	-187.239	-229.081	-390.205
0.06472	-6.799	-31.4675	-96.9125	-192.305	-187.763	-230.377	-388.413
0.065	-6.76514	-31.5638	-96.1426	-193.282	-187.747	-230.839	-382.56
0.06528	-6.76718	-31.4636	-96.008	-193.351	-187.577	-229.352	-383.086
0.06556	-6.75412	-31.5729	-96.2716	-192.836	-187.817	-231.983	-383.059
0.06583	-6.61487	-31.6956	-96.5485	-193.368	-188.08	-231.756	-382.194
0.06611	-6.67203	-31.7039	-96.1621	-192.588	-188.801	-229.602	-379.157
0.06639	-6.65865	-31.8036	-95.9771	-192.518	-188.546	-230.45	-376.478
0.06667	-6.67378	-31.7964	-95.6583	-191.652	-188.385	-230.011	-374.754
0.06694	-6.73277	-31.5412	-95.7338	-190.667	-188.375	-231.22	-378.154
0.06722	-6.76365	-31.5845	-95.0624	-190.702	-187.339	-231.607	-379.871
0.0675	-6.81069	-31.7336	-95.3	-191.531	-187.382	-233.841	-379.672
0.06778	-6.85913	-31.8263	-94.1839	-192.936	-187.943	-231.599	-381.125
0.06806	-6.87505	-31.8779	-94.3564	-193.365	-189.035	-232.135	-380.627
0.06833	-6.88279	-31.8566	-94.392	-193.737	-189.751	-233.217	-378.022
0.06861	-6.88266	-31.7006	-94.1965	-193.639	-189.445	-233.296	-380.374
0.06889	-6.76906	-31.8387	-94.0994	-194.159	-189.641	-232.537	-378.644
0.06917	-6.69948	-31.8447	-94.4627	-193.696	-189.516	-231.993	-379.237
0.06944	-6.72419	-31.853	-94.7435	-192.85	-190.819	-231.856	-375.65
0.06972	-6.74708	-31.8431	-94.717	-193.947	-191.045	-235.995	-374.424
0.07	-6.80484	-31.9748	-92.7649	-193.584	-191.509	-236.031	-373.958
0.07028	-6.87399	-32.0577	-92.9996	-193.861	-190.608	-234.25	-374.284
0.07056	-6.98633	-32.0322	-93.2935	-193.484	-190.554	-234.218	-376.808
0.07083	-7.01949	-32.0463	-93.2264	-193.546	-192.405	-236.841	-373.7
0.07111	-6.97682	-32.1184	-93.4323	-193.716	-192.597	-237.666	-372.934
0.07139	-7.02777	-31.9152	-93.6695	-194.954	-193.393	-236.252	-377.662
0.07167	-7.08288	-31.9473	-93.88	-194.978	-193.579	-234.077	-384.22
0.07194	-7.07051	-31.9148	-93.1311	-196.14	-193.551	-231.082	-387.322
0.07222	-7.09231	-31.9971	-93.1839	-196.166	-192.395	-230.742	-382.529
0.0725	-7.09626	-32.0523	-93.4196	-196.71	-192.367	-229.038	-378.639
0.07278	-7.10404	-31.9511	-93.4489	-196.886	-191.687	-228.446	-381.481
0.07306	-7.09509	-32.0519	-93.8164	-196.924	-192.147	-226.536	-382.812
0.07333	-7.11851	-32.0388	-93.1951	-197.119	-192.855	-226.514	-379.071
0.07361	-7.12991	-32.024	-93.3108	-197.069	-194.459	-224.482	-384.389
0.07389	-7.16078	-32.1079	-93.2104	-197.236	-196.05	-226.897	-389.995
0.07417	-7.23044	-32.2409	-93.1089	-198.321	-195.527	-228.723	-392.482
0.07444	-7.23883	-32.426	-92.3733	-198.331	-196.537	-229.297	-390.184
0.07472	-7.24646	-32.2561	-92.6963	-199.024	-197.464	-229.258	-388.473
0.075	-7.25891	-32.3158	-93.3414	-200.232	-198.37	-226.72	-387.936
0.07528	-7.21252	-32.3763	-93.8182	-200.966	-198.35	-225.496	-385.073
0.07556	-7.15218	-32.4352	-94.0322	-202.278	-197.392	-226.832	-382.93
0.07583	-7.18504	-32.333	-94.5712	-202.042	-197.398	-225.891	-383.169
0.07611	-7.19448	-32.4697	-95.0073	-202.715	-197.197	-227.342	-384.153
0.07639	-7.18464	-32.3823	-95.1156	-204.037	-196.633	-230.339	-386.685
0.07667	-7.18776	-32.4287	-95.4765	-204.289	-193.508	-230.519	-383.016
0.07694	-6.86401	-32.5102	-95.4164	-203.916	-192.669	-228.666	-375.492
0.07722	-6.8593	-32.4162	-95.4975	-204.454	-192.595	-228.657	-371.805
0.0775	-6.88256	-32.4688	-95.8427	-204.468	-193.351	-228.678	-370.95
0.07778	-6.89119	-32.4246	-96.0558	-204.911	-193.218	-227.821	-371.583
0.07806	-6.8896	-32.6443	-94.9912	-205.678	-193.645	-226.045	-373.869
0.07833	-6.90839	-32.6353	-94.9777	-205.674	-194.295	-226.93	-371.901
0.07861	-6.9005	-32.597	-94.9754	-206.216	-192.849	-223.83	-372.677
0.07889	-6.90904	-32.7351	-93.8654	-205.261	-192.882	-226.524	-377.992
0.07917	-6.91741	-32.4886	-94.1194	-205.361	-192.808	-226.34	-379.689
0.07944	-6.93872	-32.2844	-94.5423	-205.64	-192.108	-223.806	-376.173
0.07972	-6.81016	-32.376	-94.4822	-204.76	-192.561	-221.707	-377.39
0.08	-6.85272	-32.4286	-94.337	-204.675	-193.852	-223.157	-382.26
0.08028	-6.83793	-32.5382	-94.7446	-205.496	-193.807	-224.893	-381.692
0.08056	-6.48443	-32.4992	-94.717	-204.802	-192.503	-224.12	-377.774
0.08083	-6.46357	-32.0695	-94.3396	-203.256	-192.132	-224.096	-377.515
0.08111	-6.49559	-32.1405	-94.109	-202.416	-192.72	-226.593	-376.953
0.08139	-6.51242	-32.1112	-94.3064	-203.32	-192.56	-229.953	-373.368
0.08167	-6.53735	-32.0534	-93.7564	-201.101	-191.726	-231.951	-374.962
0.08194	-6.58116	-32.0194	-93.7659	-199.433	-191.096	-229.912	-372.282
0.08222	-6.64951	-32.1789	-93.8012	-199.238	-189.997	-227.026	-373.747
0.0825	-6.70787	-32.0543	-93.8728	-199.282	-190.336	-226.114	-369.322
0.08278	-6.7553	-32.1516	-94.0252	-199.518	-191.079	-225.214	-370.341
0.08306	-6.74269	-32.2335	-94.1221	-200.187	-192.552	-225.391	-374.755
0.08333	-6.74608	-32.2164	-94.2562	-200.562	-192.955	-225.926	-374.157
0.08361	-6.78189	-32.1078	-94.1686	-201.336	-193.989	-227.407	-372.233
0.08389	-6.84153	-32.1382	-94.1026	-201.424	-193.941	-227.437	-369.63
0.08417	-6.8737	-32.1081	-94.057	-201.163	-193.245	-227.112	-367.566
0.08444	-6.91773	-31.9941	-94.5264	-201.491	-193.613	-228.679	-366.115
0.08472	-6.94439	-32.0949	-94.752	-201.993	-193.383	-228.192	-360.661
0.085	-6.96503	-32.1092	-94.97	-201.976	-194.768	-227.718	-356.625
0.08528	-6.96939	-32.1488	-95.4204	-202.805	-196.144	-226.446	-357.858
0.08556	-7.00993	-32.1627	-95.4721	-203.335	-193.975	-226.883	-357.228
0.08583	-7.03176	-32.2344	-95.5702	-203.413	-193.669	-228.247	-361.393
0.08611	-7.01402	-32.2332	-95.649	-203.524	-193.344	-232.506	-361.094
0.08639	-7.04381	-32.4184	-95.8597	-203.542	-193.658	-229.142	-355.298
0.08667	-6.94284	-32.4554	-96.3381	-204.02	-192.651	-228.45	-353.645
0.08694	-6.73783	-32.3813	-95.5146	-205.22	-192.653	-230.792	-351.267
0.08722	-6.74477	-32.1821	-95.7604	-205.805	-193.541	-232.952	-349.241
0.0875	-6.77731	-32.1052	-95.9299	-206.482	-194.317	-233.075	-353.737
0.08778	-6.80288	-32.2447	-96.4121	-206.876	-193.157	-232.796	-352.388
0.08806	-6.74633	-32.0628	-96.1156	-207.243	-193.849	-234.509	-355.083
0.08833	-6.75293	-31.9862	-96.4918	-207.922	-192.572	-233.888	-355.149
0.08861	-6.73882	-32.1342	-96.8471	-208.625	-192.22	-230.93	-355.149
0.08889	-6.71923	-32.1303	-97.3503	-209.431	-191.977	-233.395	-357.522
0.08917	-6.69155	-32.2573	-97.7095	-209.084	-191.79	-234.71	-359.062
0.08944	-6.72861	-32.1891	-98.1872	-209.603	-192.84	-234.69	-358.955
0.08972	-6.71755	-32.1858	-97.6033	-209.293	-194.083	-235.571	-359.436
0.09	-6.60592	-32.1458	-97.7732	-209.05	-193.41	-235.913	-354.305
0.09028	-6.63662	-32.142	-97.886	-208.163	-192.783	-238.967	-351.276
0.09056	-6.61539	-32.0774	-98.2557	-208.094	-193.16	-241.012	-347.729
0.09083	-6.54399	-32.1664	-97.9304	-207.873	-192.846	-242.191	-347.025
0.09111	-6.57019	-32.167	-97.6398	-208.038	-191.858	-243.869	-347.886
0.09139	-6.58244	-32.1661	-98.025	-205.064	-192.165	-241.881	-343.894
0.09167	-6.63262	-32.3058	-98.4687	-204.863	-192.859	-239.897	-344.854
0.09194	-6.71615	-32.4066	-98.8221	-204.991	-194.272	-238.232	-348.748
0.09222	-6.76288	-32.2189	-98.5704	-205.62	-194.021	-240.537	-348.632
0.0925	-6.78523	-32.2734	-98.6872	-206.001	-192.988	-239.472	-345.459
0.09278	-6.74506	-32.2746	-99.032	-206.858	-195.443	-238.365	-347.058
0.09306	-6.71456	-32.2135	-99.2365	-206.322	-195.575	-237.494	-338.198
0.09333	-6.72223	-32.1536	-98.7133	-206.971	-195.661	-234.877	-337.394
0.09361	-6.73783	-31.8565	-97.7077	-207.339	-196.017	-233.513	-337.146
0.09389	-6.70335	-31.8961	-97.6217	-206.973	-195.863	-231.257	-336.744
0.09417	-6.66024	-31.9822	-97.8794	-207.589	-195.094	-230.987	-334.545
0.09444	-6.54601	-32.0789	-97.7628	-208.161	-195.292	-233.78	-337.531
0.09472	-6.58816	-32.0722	-97.4879	-207.935	-196.169	-234.703	-337.759
0.095	-6.62913	-32.2231	-97.4392	-208.199	-196.177	-231.855	-338.548
0.09528	-6.51477	-32.2995	-97.0332	-208.189	-196.912	-232.347	-341.818
0.09556	-6.50907	-32.3717	-96.9909	-209.188	-196.456	-233.19	-346.205
0.09583	-6.47755	-32.2918	-96.282	-209.102	-194.919	-233.536	-343.898
0.09611	-6.4585	-32.3562	-95.7588	-209.509	-194.555	-232.81	-340.139
0.09639	-6.48154	-32.4276	-95.8601	-209.959	-194.818	-231.582	-337.921
0.09667	-6.53033	-32.4399	-96.2473	-209.751	-194.846	-235.381	-337.48
0.09694	-6.56873	-32.3404	-96.5682	-209.52	-193.718	-238.933	-338.176
0.09722	-6.64246	-32.426	-96.7224	-210.198	-193.931	-238.447	-338.157
0.0975	-6.66748	-32.323	-96.9533	-210.827	-194.235	-235.365	-332.777
0.09778	-6.73385	-32.2869	-97.2541	-211.518	-195.002	-234.157	-329.508
0.09806	-6.7778	-32.0096	-97.5035	-211.974	-197.128	-232.335	-332.195
0.09833	-6.6591	-31.9711	-96.7421	-212.369	-197.921	-233.701	-334.731
0.09861	-6.66411	-32.1733	-97.0083	-212.336	-198.526	-235.195	-332.704
0.09889	-6.7222	-32.0331	-97.4804	-212.173	-198.401	-234.512	-331.422
0.09917	-6.66913	-32.0852	-96.6824	-211.238	-199.927	-235.212	-327.519
0.09944	-6.67047	-32.1855	-96.8944	-211.202	-199.366	-231.018	-327.71
0.09972	-6.71969	-32.3068	-96.8638	-211.697	-199.266	-230.714	-325.539
0.1	-6.77219	-32.3341	-96.8478	-212.59	-200.143	-230.362	-323.47
0.10028	-6.7395	-32.2836	-96.8058	-212.772	-201.168	-226.798	-320.164
0.10056	-6.80362	-32.2989	-96.5335	-212.832	-201.817	-226.648	-316.638
0.10083	-6.76686	-32.2312	-96.7073	-212.599	-201.663	-225.736	-316.398
0.10111	-6.76096	-32.299	-96.9309	-213.83	-202.511	-229.938	-319.955
0.10139	-6.83938	-32.4778	-97.031	-214.4	-203.885	-234.312	-321.485
0.10167	-6.89978	-32.3253	-96.5929	-214.9	-205.795	-231.006	-316.875
0.10194	-6.97732	-32.343	-96.2417	-215.632	-205.503	-230.087	-316.123
0.10222	-7.00154	-32.2975	-96.478	-213.27	-205.266	-231.709	-316.701
0.1025	-6.94106	-32.2672	-96.6389	-213.581	-204.255	-233.043	-316.997
0.10278	-6.90735	-32.2587	-96.4918	-213.844	-203.292	-232.369	-315.84
0.10306	-6.8665	-32.4295	-96.2774	-215.226	-202.393	-231.298	-315.717
0.10333	-6.91093	-32.1941	-96.445	-214.457	-202.831	-228.846	-310.658
0.10361	-6.92595	-32.2399	-96.3812	-215.038	-203.742	-230.221	-306.1
0.10389	-6.94183	-32.3148	-95.9978	-215.748	-204.495	-228.861	-311.173
0.10417	-6.83679	-32.4217	-95.9781	-216.722	-201.562	-226.132	-311.941
0.10444	-6.87283	-32.4049	-96.2992	-217.75	-202.874	-225.118	-306.738
0.10472	-6.9042	-32.5727	-95.3924	-218.415	-203.048	-223.856	-305.361
0.105	-6.9151	-32.5329	-94.1912	-219.287	-200.44	-225.597	-303.809
0.10528	-6.90798	-32.7355	-94.2868	-220.045	-199.869	-226.712	-303.841
0.10556	-6.91784	-32.6594	-94.4477	-220.543	-199.406	-228.449	-307.458
0.10583	-6.96846	-32.6656	-94.7462	-220.779	-200.87	-230.425	-312.178
0.10611	-6.99481	-32.6336	-95.2922	-221.362	-201.225	-226.982	-308.894
0.10639	-7.01635	-32.6873	-95.3684	-222.144	-200.203	-228.304	-309.885
0.10667	-7.05674	-32.5639	-95.0685	-223.144	-200.148	-226.608	-307.268
0.10694	-7.0816	-32.2325	-95.4776	-223.699	-200.279	-227.238	-301.788
0.10722	-7.15061	-32.1091	-95.9324	-224.737	-201.507	-229.459	-304.785
0.1075	-7.19434	-32.0059	-96.5395	-225.099	-202.865	-226.014	-305.519
0.10778	-7.21535	-31.9782	-96.452	-224.876	-202.3	-228.241	-307.308
0.10806	-7.2381	-31.9527	-95.5219	-224.816	-202.378	-231.478	-307.094
0.10833	-7.22603	-31.9983	-95.8973	-225.613	-200.866	-229.675	-303.588
0.10861	-7.0348	-32.0474	-95.8031	-226.928	-201.932	-230.105	-302.545
0.10889	-7.02838	-31.898	-95.1741	-228.168	-202.9	-231.301	-300.267
0.10917	-7.01779	-31.9693	-95.4779	-228.824	-202.272	-234.413	-299.001
0.10944	-7.00947	-31.7436	-95.9605	-228.933	-202.591	-236.668	-299.288
0.10972	-7.05135	-31.9665	-96.3247	-230.667	-202.684	-236.169	-297.508
0.11	-7.12287	-31.9447	-96.4514	-230.805	-203.02	-238.219	-294.964
0.11028	-7.14907	-32.008	-96.0917	-230.896	-203.85	-239.546	-298.536
0.11056	-7.1618	-32.0331	-96.4089	-231.298	-203.619	-235.413	-299.882
0.11083	-7.18073	-31.9902	-96.9808	-231.724	-204.969	-231.208	-302.857
0.11111	-7.15594	-32.1034	-97.0132	-232.137	-204.189	-230.543	-300.386
0.11139	-7.01763	-31.9632	-97.2633	-232.568	-204.963	-229.109	-301.112
0.11167	-7.0466	-32.1156	-97.4825	-233.426	-205.185	-227.755	-304.055
0.11194	-7.06535	-32.0033	-97.8521	-234.439	-205.707	-228.044	-304.024
0.11222	-7.04205	-32.1978	-98.1932	-233.717	-206.545	-227.338	-305.128
0.1125	-7.03544	-32.1322	-98.4541	-232.632	-207.31	-225.579	-304.088
0.11278	-7.06252	-32.0405	-98.9421	-231.862	-206.447	-225.506	-299.983
0.11306	-7.03832	-32.017	-99.2755	-233.264	-206.568	-223.711	-301.388
0.11333	-7.07725	-32.1532	-99.0496	-233.106	-207.385	-225.11	-301.144
0.11361	-7.10599	-32.1766	-99.2981	-231.718	-208.425	-221.679	-303.238
0.11389	-7.14866	-32.216	-99.8194	-231.418	-204.323	-221.931	-305.078
0.11417	-7.14796	-32.2701	-100.543	-230.843	-202.655	-226.809	-302.948
0.11444	-7.1693	-32.3172	-101.15	-230.662	-202.675	-226.763	-301.949
0.11472	-7.18816	-32.2692	-101.189	-228.829	-202.072	-228.079	-300.241
0.115	-7.25144	-31.9973	-100.644	-227.334	-200.701	-226.294	-300.955
0.11528	-7.17242	-31.7793	-101.309	-226.678	-200.099	-226.699	-300.133
0.11556	-6.98184	-31.8324	-101.273	-226.314	-200.598	-228.008	-299.454
0.11583	-6.94551	-31.9834	-100.673	-226.944	-201.388	-229.84	-299.9
0.11611	-6.93392	-32.0875	-100.762	-226.933	-201.391	-226.446	-303.394
0.11639	-6.78833	-32.0555	-101.641	-227.078	-201.074	-228.297	-303.383
0.11667	-6.69139	-31.9708	-102.179	-227.311	-200.32	-230.302	-303.635
0.11694	-6.68017	-32.1155	-101.71	-227.511	-199.767	-225.894	-306.269
0.11722	-6.66475	-32.0218	-102.058	-228.981	-200.796	-227.999	-310.252
0.1175	-6.70855	-32.2163	-101.064	-229.634	-201.338	-229.83	-306.121
0.11778	-6.75596	-32.1901	-100.549	-229.508	-202.039	-229.485	-304.615
0.11806	-6.74724	-31.9242	-100.399	-229.004	-203.714	-226.113	-307.528
0.11833	-6.7171	-31.7857	-100.534	-228.4	-203.393	-224.31	-310.949
0.11861	-6.70801	-31.8756	-100.876	-229.021	-203.56	-222.203	-311.027
0.11889	-6.71679	-31.6603	-101.461	-229.256	-205.197	-221.077	-309.392
0.11917	-6.75666	-31.812	-101.956	-229.953	-206.484	-220.793	-311.079
0.11944	-6.73738	-31.8318	-101.901	-230.914	-206.837	-222.072	-312.744
0.11972	-6.73414	-31.8636	-101.98	-230.716	-205.903	-221.315	-311.386
0.12	-6.70861	-31.8325	-102.226	-229.993	-205.26	-222	-310.62
0.12028	-6.70798	-31.8207	-102.814	-230.522	-205.41	-223.16	-309.922
0.12056	-6.71542	-31.814	-103.082	-230.339	-205.676	-221.975	-310.389
0.12083	-6.67803	-31.9727	-103.145	-228.742	-206.026	-220.957	-310.186
0.12111	-6.70365	-31.8048	-103.058	-228.181	-205.569	-221.749	-311.186
0.12139	-6.71063	-31.6205	-103.359	-229.49	-204.841	-222.669	-306.913
0.12167	-6.77745	-31.7968	-103.611	-229.236	-206.173	-221.916	-301.643
0.12194	-6.80356	-31.7233	-103.763	-229.381	-208.063	-219.858	-299.202
0.12222	-6.83165	-31.8272	-104.383	-228.734	-208.096	-218.697	-293.171
0.1225	-6.81465	-31.7845	-105.007	-229.816	-208.206	-216.69	-295.253
0.12278	-6.84065	-31.7318	-105.597	-230.314	-207.253	-216.907	-298.368
0.12306	-6.80102	-31.9763	-104.956	-229.488	-206.303	-217.161	-296.186
0.12333	-6.83236	-31.9108	-104.816	-228.77	-205.34	-216.542	-298.588
0.12361	-6.86262	-31.9398	-104.709	-228.949	-204.453	-217.154	-297.534
0.12389	-6.86912	-32.0084	-104.815	-229.059	-204.609	-219.509	-296.687
0.12417	-6.85532	-31.9414	-104.396	-228.581	-204.673	-220.842	-291.462
0.12444	-6.89741	-31.9039	-101.82	-229.642	-206.116	-221.666	-289.732
0.12472	-6.93808	-32.1679	-102.187	-230.384	-207.049	-223.894	-295.706
0.125	-6.92963	-32.1747	-102.379	-230.068	-206.953	-227.135	-296.11
0.12528	-6.91672	-32.057	-102.438	-229.253	-206.429	-227.824	-293.732
0.12556	-6.94274	-32.104	-102.578	-229.814	-207.514	-226.697	-294.93
0.12583	-6.92592	-31.9514	-102.538	-228.634	-208.66	-226.584	-300.551
0.12611	-6.93576	-32.1452	-101.859	-224.804	-209.191	-226.705	-296.847
0.12639	-6.94698	-32.0142	-100.857	-224.143	-208.885	-226.546	-292.82
0.12667	-6.96701	-32.0236	-101.015	-224.007	-208.095	-225.558	-295.769
0.12694	-6.91001	-31.9566	-100.791	-222.526	-210.094	-222.44	-297.682
0.12722	-6.79116	-32.0064	-100.86	-221.937	-211.719	-221.944	-295.249
0.1275	-6.77567	-32.0158	-101.266	-220.7	-212.646	-219.883	-296.861
0.12778	-6.80963	-32.1559	-101.596	-218.59	-213.636	-215.029	-299.374
0.12806	-6.84112	-32.0898	-101.731	-218.22	-212.467	-214.551	-302.216
0.12833	-6.7877	-32.1404	-102.072	-217.202	-213.77	-214.511	-300.394
0.12861	-6.84353	-32.2523	-102.362	-217.89	-213.22	-214.077	-299.452
0.12889	-6.90104	-32.1956	-102.828	-217.726	-211.002	-212.95	-298.363
0.12917	-6.88328	-32.2583	-103.232	-216.232	-210.094	-211.41	-302.995
0.12944	-6.89712	-32.428	-102.95	-215.908	-211.702	-210.031	-301.399
0.12972	-6.9146	-32.4772	-102.881	-214.145	-211.431	-210	-293.056
0.13	-6.79565	-32.5337	-103.218	-214.683	-211.227	-213.212	-290.949
0.13028	-6.83403	-32.2942	-103.413	-215.352	-210.703	-214.275	-292.149
0.13056	-6.84477	-32.2672	-102.753	-215.336	-210.769	-217.223	-295.317
0.13083	-6.91086	-32.2053	-102.976	-217.093	-211.601	-218.494	-293.822
0.13111	-6.95854	-32.124	-102.976	-216.018	-212.016	-218.326	-290.534
0.13139	-6.9953	-32.0835	-103.277	-216.173	-212.18	-219.281	-294.1
0.13167	-7.02838	-31.8335	-103.426	-216.951	-212.257	-215.855	-290.063
0.13194	-7.05822	-31.9341	-103.407	-216.908	-212.756	-213.551	-291.305
0.13222	-7.11677	-32.0214	-103.598	-215.652	-213.295	-215.53	-290.836
0.1325	-7.15111	-31.7655	-103.96	-214.811	-214.071	-218.545	-291.863
0.13278	-7.17159	-31.7516	-102.783	-214.11	-214.613	-218.601	-290.857
0.13306	-7.18197	-31.781	-102.712	-214.339	-216.233	-216.438	-292.324
0.13333	-7.19042	-31.8884	-103.212	-214.348	-217.744	-215.262	-297.013
0.13361	-7.14874	-32.0906	-103.621	-215.052	-220.212	-217.47	-295.71
0.13389	-7.12865	-31.8913	-103.286	-214.724	-221.706	-217.815	-290.385
0.13417	-7.15071	-31.8562	-102.457	-214.734	-221.752	-217.261	-279.903
0.13444	-7.19267	-32.1488	-102.684	-214.914	-222.335	-216.12	-278.483
0.13472	-7.18861	-32.0158	-102.578	-215.799	-221.902	-217.01	-279.236
0.135	-7.12525	-32.2542	-102.172	-215.742	-222.058	-215.03	-277.844
0.13528	-7.06382	-32.0987	-101.694	-216.866	-220.503	-215.563	-274.715
0.13556	-7.12037	-31.9953	-101.825	-215.693	-220.503	-219.612	-272.776
0.13583	-7.16083	-32.2334	-102.175	-215.299	-220.443	-220.617	-269.139
0.13611	-7.17936	-32.2128	-102.268	-214.847	-221.46	-219.82	-269.676
0.13639	-7.21391	-32.0679	-102.086	-214.248	-221.061	-221.505	-270.516
0.13667	-7.22907	-32.1564	-102.415	-215.077	-219.064	-220.65	-269.733
0.13694	-7.20923	-32.1486	-102.559	-214.146	-218.229	-217.835	-268.212
0.13722	-7.24161	-32.1918	-102.206	-211.373	-217.699	-218.714	-272.596
0.1375	-7.26388	-31.9363	-101.542	-209.068	-219.309	-218.296	-274.459
0.13778	-7.30889	-32.0558	-99.5119	-208.477	-220.845	-218.834	-271.622
0.13806	-7.33888	-32.2721	-100.065	-208.556	-221.081	-219.676	-272.588
0.13833	-7.34838	-32.218	-100.35	-207.833	-220.916	-218.401	-269.976
0.13861	-7.38716	-32.2462	-100.716	-207.738	-220.014	-215.845	-268.875
0.13889	-7.3924	-32.2125	-101.119	-208.858	-220.828	-215.6	-270.035
0.13917	-7.39283	-32.017	-100.406	-208.99	-219.918	-215.921	-269.913
0.13944	-7.38255	-31.9474	-99.2913	-210.102	-219.157	-216.032	-269.761
0.13972	-7.36034	-31.996	-99.1504	-210.652	-218.415	-219.108	-269.566
0.14	-7.3744	-31.9808	-99.1449	-210.37	-216.163	-216.197	-263.137
0.14028	-7.3937	-31.9612	-99.554	-210.698	-216.119	-217.191	-262.213
0.14056	-7.35792	-32.0173	-100.087	-210.758	-216.514	-219.657	-260.143
0.14083	-7.35761	-32.0729	-100.168	-211.418	-215.931	-218.285	-259.645
0.14111	-7.36741	-32.1822	-99.2287	-212.08	-216.042	-217.24	-258.117
0.14139	-7.33495	-32.1453	-99.1529	-212.338	-217.097	-217.498	-260.265
0.14167	-7.33928	-32.0108	-98.9151	-212.12	-217	-215.932	-261.283
0.14194	-7.32188	-32.1322	-99.0223	-212.885	-217.01	-215.192	-260.072
0.14222	-7.29529	-31.9809	-99.2943	-215.03	-217.652	-219.24	-263.287
0.1425	-7.28063	-32.0153	-99.6922	-215.963	-218.197	-217.435	-266.473
0.14278	-7.32942	-31.9686	-99.9912	-217.111	-215.547	-218.431	-263.803
0.14306	-7.36195	-31.7899	-100.398	-217.237	-215.545	-218.251	-261.482
0.14333	-7.3854	-32.1144	-101.01	-217.264	-215.603	-216.617	-257.442
0.14361	-7.37836	-32.0558	-101.543	-218.328	-214.476	-212.755	-256.835
0.14389	-7.31382	-31.9272	-101.782	-217.819	-214.137	-212.13	-252.855
0.14417	-7.29747	-31.8611	-102.229	-216.747	-214.664	-211.445	-254.112
0.14444	-7.2763	-31.8723	-102.642	-217.782	-212.93	-208.811	-250.16
0.14472	-7.25418	-31.8305	-102.954	-218.186	-212.841	-208.262	-253.632
0.145	-7.28769	-31.8895	-103.229	-218.048	-214.648	-210.052	-253.186
0.14528	-7.29908	-31.6663	-102.709	-217.81	-216.329	-208.319	-251.402
0.14556	-7.36187	-31.7038	-102.52	-216.883	-213.781	-212.3	-251.671
0.14583	-7.40994	-31.7348	-102.74	-215.386	-213.374	-212.715	-253.115
0.14611	-7.44946	-31.859	-101.536	-216.718	-213.151	-212.153	-253.785
0.14639	-7.39311	-31.865	-101.699	-216.966	-213.757	-208.815	-255.924
0.14667	-7.39406	-31.944	-101.988	-218.167	-213.873	-209.646	-256.2
0.14694	-7.33283	-32.1064	-102.018	-217.698	-214.158	-210.496	-253.591
0.14722	-7.36492	-32.0519	-102.186	-218.13	-214.394	-211.449	-250.589
0.1475	-7.38533	-32.0721	-102.823	-218.246	-216.531	-212.648	-249.646
0.14778	-7.44025	-32.0561	-103.447	-218.954	-215.294	-213.099	-251.446
0.14806	-7.43776	-31.9206	-103.845	-219.412	-215.194	-214.045	-254.167
0.14833	-7.47093	-31.8275	-104.168	-216.909	-215.494	-214.926	-249.609
0.14861	-7.47297	-31.8073	-104.699	-216.639	-216.613	-212.15	-241.065
0.14889	-7.50996	-31.7071	-105.012	-214.713	-217.39	-213.57	-239.197
0.14917	-7.53854	-31.6663	-104.831	-215.005	-218.478	-213.128	-239.754
0.14944	-7.53034	-31.6694	-104.831	-214.818	-219.724	-215.481	-239.986
0.14972	-7.50846	-31.593	-103.082	-214.425	-220.091	-213.551	-238.959
0.15	-7.52842	-31.4537	-103.025	-215.408	-219.586	-211.178	-237.53
0.15028	-7.56151	-31.4462	-103.428	-215.241	-219.396	-208.387	-238.04
0.15056	-7.50468	-31.4432	-103.836	-215.476	-220.625	-208.737	-238.272
0.15083	-7.49931	-31.5978	-104.258	-216.057	-222.457	-212.491	-236.774
0.15111	-7.54603	-31.623	-104.81	-216.318	-221.983	-215.767	-235.409
0.15139	-7.47558	-31.6242	-105.299	-215.812	-220.91	-217.662	-238.82
0.15167	-7.4829	-31.5872	-103.427	-216.186	-221.343	-218.622	-240.072
0.15194	-7.45769	-31.8444	-102.196	-216.649	-221.865	-216.149	-234.942
0.15222	-7.37177	-31.8876	-102.348	-215.973	-223.157	-215.357	-234.966
0.1525	-7.34751	-31.7948	-102.437	-215.724	-223.373	-216.373	-234.736
0.15278	-7.39017	-31.8855	-101.191	-215.221	-221.631	-214.105	-237.113
0.15306	-7.36131	-31.8286	-100.812	-216.659	-220.789	-210.216	-240.82
0.15333	-7.35298	-31.996	-101.134	-217.482	-220.764	-207.315	-245.173
0.15361	-7.37523	-31.8541	-100.986	-217.699	-220.746	-209.216	-245.925
0.15389	-7.3874	-31.6276	-100.759	-217.192	-222.324	-208.261	-246.297
0.15417	-7.40344	-31.7566	-100.752	-218.227	-222.268	-213.107	-245.235
0.15444	-7.37379	-31.8802	-100.903	-219.518	-221.902	-214.189	-242.26
0.15472	-7.35853	-31.8431	-100.874	-219.9	-221.258	-213.642	-239.308
0.155	-7.26059	-31.7708	-100.786	-220.545	-221.965	-213.156	-241.193
0.15528	-7.34217	-31.6011	-100.589	-221.903	-223.649	-213.094	-239.284
0.15556	-7.38664	-31.8468	-101.126	-222.747	-224.92	-216.243	-239.138
0.15583	-7.44239	-31.835	-101.408	-223.369	-225.818	-214.528	-243.072
0.15611	-7.4626	-31.8802	-101.884	-223.673	-226.23	-211.748	-245.562
0.15639	-7.50463	-32.0004	-102.276	-224.228	-227.542	-211.615	-244.44
0.15667	-7.55824	-31.9757	-100.326	-225.234	-228.919	-213.549	-241.887
0.15694	-7.60588	-32.0059	-98.1242	-226.283	-228.342	-218.068	-238.912
0.15722	-7.60673	-32.0141	-98.395	-226.971	-224.503	-217.384	-240.052
0.1575	-7.6196	-32.1048	-97.6411	-227.355	-224.183	-217.3	-241.75
0.15778	-7.6152	-32.1676	-97.8145	-228.056	-223.712	-217.958	-241.886
0.15806	-7.49391	-32.0204	-97.8117	-229.074	-224.113	-216.055	-236.854
0.15833	-7.49852	-31.9123	-97.2988	-229.937	-224.947	-215.614	-236.646
0.15861	-7.52963	-31.9701	-96.4738	-230.053	-224.992	-214.029	-233.171
0.15889	-7.46296	-32.0557	-96.08	-230.321	-225.13	-212.571	-227.448
0.15917	-7.30072	-32.0785	-96.5082	-230.708	-225.244	-213.164	-228.174
0.15944	-7.30324	-32.0815	-96.9901	-230.489	-226.413	-216.283	-231.28
0.15972	-7.34123	-32.264	-96.7712	-231.091	-225.725	-214.638	-234.699
0.16	-7.37603	-32.2068	-96.9501	-231.176	-225.76	-214.518	-233.451
0.16028	-7.39112	-31.998	-97.3082	-230.391	-226.356	-217.889	-233.904
0.16056	-7.38644	-32.1163	-97.8468	-229.268	-227.441	-220.002	-230.262
0.16083	-7.4247	-32.1979	-97.7398	-229.746	-226.239	-218.282	-231.066
0.16111	-7.45991	-32.0739	-97.4056	-227.634	-227.394	-217.274	-235.003
0.16139	-7.50686	-32.1143	-96.7486	-227.016	-227.879	-216.324	-231.706
0.16167	-7.54029	-32.2946	-97.0403	-226.53	-225.139	-217.932	-226.804
0.16194	-7.5868	-32.1745	-96.1125	-226.699	-226.246	-218.125	-223.143
0.16222	-7.60925	-32.3202	-95.4357	-226.832	-226.882	-220.858	-223.981
0.1625	-7.59037	-32.2948	-95.4758	-227.143	-227.919	-219.597	-227.456
0.16278	-7.53439	-32.2191	-95.5938	-226.24	-227.29	-218.851	-226.503
0.16306	-7.58656	-32.2361	-95.0796	-226.5	-225.682	-217.706	-221.59
0.16333	-7.56641	-32.3569	-94.3066	-226.144	-225.512	-215.859	-220.631
0.16361	-7.53142	-32.3287	-94.2283	-224.377	-227.128	-214.472	-224.47
0.16389	-7.52743	-32.3996	-94.6927	-223.911	-229.623	-215.024	-227.02
0.16417	-7.56094	-32.5281	-95.0729	-222.257	-229.384	-213.569	-227.613
0.16444	-7.57943	-32.1807	-95.6149	-220.577	-228.143	-213.783	-226.172
0.16472	-7.54665	-32.261	-95.9205	-219.915	-228.557	-212.603	-226.893
0.165	-7.56789	-32.1096	-95.834	-219.492	-226.388	-214.829	-227.937
0.16528	-7.58477	-32.0075	-96.1512	-220.078	-225.92	-215.628	-226.415
0.16556	-7.62567	-32.171	-96.061	-219.191	-226.571	-215.924	-226.378
0.16583	-7.59421	-32.102	-95.8359	-217.418	-226.462	-216.286	-227.283
0.16611	-7.61107	-32.181	-96.0041	-217.763	-226.748	-215.515	-227.098
0.16639	-7.62882	-32.0529	-96.235	-218.27	-227.272	-215.631	-231.25
0.16667	-7.61352	-32.157	-96.6275	-219.056	-227.519	-216.035	-230.172
0.16694	-7.44792	-31.8694	-96.719	-219.304	-227.816	-216.611	-226.304
0.16722	-7.38554	-32.0328	-97.021	-219.986	-228.975	-214.493	-225.265
0.1675	-7.11838	-31.852	-97.7377	-219.155	-228.543	-214.184	-221.58
0.16778	-7.02688	-31.9574	-98.2901	-219.695	-229.115	-211.504	-221.556
0.16806	-7.05801	-31.9306	-98.1679	-219.707	-230.206	-212.395	-220.567
0.16833	-7.02932	-32.1479	-97.7632	-219.483	-230.578	-214.65	-222.066
0.16861	-7.08241	-32.0571	-98.1812	-218.719	-228.072	-212.16	-224.093
0.16889	-7.11708	-32.1606	-98.5559	-217.909	-228.034	-211.794	-221.936
0.16917	-7.16586	-31.9803	-99.2357	-218.224	-227.783	-211.379	-222.443
0.16944	-7.12723	-31.8671	-99.7057	-218.054	-228.518	-210.966	-221.366
0.16972	-7.1929	-32.0545	-99.8908	-217.689	-228.191	-214.759	-222.648
0.17	-7.23217	-31.7906	-100.01	-216.803	-226.666	-215.644	-222.54
0.17028	-7.22869	-31.8318	-100.287	-215.711	-227.161	-220.428	-218.441
0.17056	-7.21764	-31.8846	-100.968	-215.516	-227.983	-223.129	-216.173
0.17083	-7.26643	-31.7896	-101.244	-215.421	-229.389	-223.28	-215.814
0.17111	-7.29386	-31.8149	-99.7733	-214.205	-229.871	-222.364	-213.202
0.17139	-7.23219	-31.7337	-99.4195	-211.698	-229.746	-221.464	-213.458
0.17167	-7.19764	-31.7972	-100.04	-211.708	-230.084	-221.064	-213.577
0.17194	-7.22063	-31.8434	-100.123	-212.272	-228.548	-219.671	-212.054
0.17222	-7.25144	-31.7664	-100.076	-211.912	-228.923	-214.611	-208.71
0.1725	-7.28655	-31.7912	-100.169	-211.445	-228.595	-213.877	-208.266
0.17278	-7.30455	-31.9559	-100.594	-211.899	-227.906	-217.434	-213.25
0.17306	-7.33491	-31.9072	-101.224	-212.695	-229.851	-221.857	-215.935
0.17333	-7.37635	-32.0082	-101.762	-213.73	-230.753	-222.758	-215.592
0.17361	-7.36	-31.8743	-102.338	-214.003	-229.335	-224.299	-213.752
0.17389	-7.37604	-31.9583	-102.835	-213.747	-227.67	-222.309	-210.551
0.17417	-7.41174	-32.0452	-103.219	-214.263	-226.919	-218.679	-215.643
0.17444	-7.42899	-32.0874	-103.309	-215.018	-228.176	-216.716	-217.547
0.17472	-7.44157	-32.0523	-103.32	-215.242	-228.209	-218.058	-214.17
0.175	-7.46841	-31.9703	-103.09	-214.629	-226.595	-220.783	-215.081
0.17528	-7.49511	-31.8776	-103.379	-215.451	-227.361	-222.692	-218.317
0.17556	-7.49518	-32.0327	-103.695	-215.289	-227.23	-222.333	-219.923
0.17583	-7.46533	-31.8009	-104.248	-215.604	-227.197	-221.437	-222.678
0.17611	-7.47494	-31.8261	-104.476	-215.776	-228.51	-222.634	-224.722
0.17639	-7.42041	-31.7818	-104.874	-217.013	-230.054	-223.719	-226.529
0.17667	-7.43907	-31.9295	-104.759	-217.458	-231.151	-222.775	-228.151
0.17694	-7.47083	-31.8845	-104.627	-219.219	-231.946	-216.857	-227.191
0.17722	-7.47617	-31.7655	-104.09	-217.348	-232.662	-211.916	-225.758
0.1775	-7.46439	-31.6269	-103.579	-216.734	-229.969	-210.802	-226.674
0.17778	-7.45987	-31.7482	-103.585	-216.574	-228.557	-211.325	-228.993
0.17806	-7.48547	-31.8074	-103.619	-216.643	-227.735	-212.344	-227.749
0.17833	-7.43509	-31.7107	-103.731	-216.702	-228.327	-212.344	-226.767
0.17861	-7.45078	-31.582	-103.862	-216.299	-228.893	-213.146	-226.955
0.17889	-7.46176	-31.655	-103.629	-214.62	-229.493	-211.343	-226.803
0.17917	-7.46213	-31.6173	-103.122	-214.78	-229.358	-211.076	-228.958
0.17944	-7.38945	-31.7485	-102.43	-214.749	-228.982	-209.722	-227.703
0.17972	-7.39014	-31.4485	-102.818	-214.47	-229.283	-208.907	-224.608
0.18	-7.41496	-31.5273	-102.869	-214.75	-230.043	-210.898	-222.301
0.18028	-7.4324	-31.7068	-102.777	-215.867	-231.11	-213.398	-219.697
0.18056	-7.46277	-31.8101	-101.692	-216.531	-231.363	-214.161	-214.378
0.18083	-7.48978	-31.8619	-101.232	-217.421	-232.553	-214.537	-208.6
0.18111	-7.47398	-31.7573	-101.054	-217.422	-231.333	-216.474	-208.699
0.18139	-7.46368	-31.9599	-101.11	-216.43	-232.807	-217.202	-210.681
0.18167	-7.45901	-32.0945	-101.268	-216.748	-234.151	-218.459	-213.56
0.18194	-7.48452	-32.0376	-100.775	-217.148	-231.168	-221.377	-212.245
0.18222	-7.50874	-31.9001	-99.5904	-218.37	-231.101	-222.43	-211.177
0.1825	-7.53	-32.0704	-99.1746	-218.7	-231.338	-219.962	-207.675
0.18278	-7.54715	-32.1031	-99.1492	-218.57	-231.238	-217.051	-205.001
0.18306	-7.55795	-32.14	-99.3208	-218.502	-230.881	-214.977	-201.106
0.18333	-7.54526	-32.0575	-99.0101	-219.185	-230.918	-214.212	-200.914
0.18361	-7.56233	-31.9035	-98.0699	-219.832	-231.001	-213.563	-200.43
0.18389	-7.59719	-32.0491	-97.5344	-219.051	-230.617	-216.675	-200.133
0.18417	-7.65932	-32.0752	-97.3137	-216.371	-232.176	-217.832	-198.528
0.18444	-7.59285	-32.2236	-97.5129	-214.726	-233.77	-217.846	-198.707
0.18472	-7.51888	-31.9957	-97.8585	-214.79	-235.014	-216.662	-199.878
0.185	-7.5312	-32.0488	-97.9687	-215.047	-236.6	-215.052	-199.097
0.18528	-7.52505	-32.1755	-98.4859	-215.586	-238.273	-217.036	-197.388
0.18556	-7.42925	-32.2351	-98.9051	-216.147	-238.089	-215.771	-200.555
0.18583	-7.44455	-32.148	-99.0773	-217.377	-238.216	-215.183	-199.93
0.18611	-7.47303	-32.3134	-98.6059	-217.606	-239.129	-214.196	-197.943
0.18639	-7.42587	-32.2485	-98.9802	-215.124	-239.118	-215.009	-199.722
0.18667	-7.38294	-32.157	-99.2784	-214.422	-238.7	-212.722	-203.691
0.18694	-7.37274	-32.0703	-99.4206	-215.393	-238.225	-212.644	-208.631
0.18722	-7.40672	-32.1019	-99.4897	-215.941	-239.16	-214.531	-210.081
0.1875	-7.42794	-32.1116	-99.5099	-214.054	-239.651	-217.129	-208.208
0.18778	-7.32543	-32.0536	-99.4733	-214.741	-239.64	-215.386	-207.227
0.18806	-7.32797	-31.9351	-99.787	-213.99	-238.943	-215.498	-207.737
0.18833	-7.32844	-32.0774	-100.148	-214.01	-238.731	-217.836	-208.245
0.18861	-7.35251	-32.0208	-100.486	-213.93	-239.554	-215.958	-206.682
0.18889	-7.391	-32.1022	-100.121	-213.615	-238.185	-211.3	-203.155
0.18917	-7.44156	-31.9974	-99.6084	-214.354	-237.472	-208.627	-202.188
0.18944	-7.45545	-31.9376	-98.2997	-214.661	-237.956	-207.409	-199.722
0.18972	-7.45439	-31.7948	-98.8189	-215.315	-238.735	-211.72	-199.526
0.19	-7.4592	-31.829	-99.3316	-215.039	-238.367	-211.337	-200.61
0.19028	-7.44778	-31.9717	-99.7493	-214.796	-237.751	-211.314	-204.162
0.19056	-7.42158	-31.9021	-100.214	-213.558	-237.706	-211.124	-202.934
0.19083	-7.39408	-31.7457	-100.492	-214.366	-238.381	-211.804	-203.151
0.19111	-7.43486	-31.8425	-100.789	-215.149	-238.066	-212.883	-204.221
0.19139	-7.45599	-31.7749	-101.036	-215.687	-239.276	-215.046	-202.399
0.19167	-7.47167	-31.8222	-101.417	-216.126	-239.872	-216.165	-202.504
0.19194	-7.44654	-31.9656	-102.027	-212.037	-238.369	-214.954	-203.403
0.19222	-7.44521	-31.7056	-102.252	-212.238	-233.262	-215.873	-201.45
0.1925	-7.48603	-31.719	-102.76	-211.519	-234.612	-215.29	-200.483
0.19278	-7.46149	-31.6883	-103.406	-211.529	-235.959	-214.172	-200.822
0.19306	-7.45899	-31.8073	-103.697	-210.827	-237.518	-216.162	-198.704
0.19333	-7.35842	-31.724	-104.099	-211.575	-238.245	-217.724	-196.647
0.19361	-7.37019	-31.4641	-104.595	-211.084	-238.36	-217.133	-197.966
0.19389	-7.39406	-31.4987	-104.447	-210.591	-235.488	-215.406	-198.032
0.19417	-7.39801	-31.5797	-103.841	-210.863	-235.443	-215.151	-198.93
0.19444	-7.38314	-31.4181	-103.583	-210.385	-236.015	-213.046	-197.077
0.19472	-7.38906	-31.4941	-103.97	-210.797	-237.055	-212.862	-193.41
0.195	-7.4269	-31.6102	-104.104	-211.498	-237.098	-213.117	-190.011
0.19528	-7.47274	-31.7499	-104.49	-211.979	-236.617	-213.464	-192.598
0.19556	-7.48849	-31.7439	-104.924	-212.085	-236.254	-215.378	-191.698
0.19583	-7.5134	-31.6484	-104.068	-212.738	-236.048	-217.197	-195.108
0.19611	-7.50807	-31.5412	-103.788	-212.978	-237.483	-218.72	-197.368
0.19639	-7.51772	-31.6826	-104.164	-212.412	-236.85	-218.975	-197.181
0.19667	-7.55192	-31.8153	-104.637	-211.514	-234.832	-218.215	-198.693
0.19694	-7.5738	-31.6792	-105.032	-208.508	-236.188	-218.483	-196.021
0.19722	-7.60457	-31.672	-105.166	-208.646	-236.075	-222.017	-196.982
0.1975	-7.60644	-31.6414	-105.151	-208.663	-235.372	-222.953	-195.726
0.19778	-7.62666	-31.7926	-105.393	-208.341	-233.535	-222.831	-193.985
0.19806	-7.67055	-31.7793	-105.79	-209.33	-234.237	-224.66	-191.262
0.19833	-7.67834	-31.8638	-106.168	-210.166	-233.404	-220.87	-190.687
0.19861	-7.69156	-31.8473	-106.137	-210.372	-232.003	-217.084	-191.289
0.19889	-7.73921	-31.915	-104.825	-210.054	-230.793	-216.963	-189.861
0.19917	-7.77748	-31.9389	-104.083	-209.8	-230.373	-215.966	-193.166
0.19944	-7.77535	-31.9065	-104.016	-207.345	-231.188	-219.538	-191.93
0.19972	-7.77369	-32.1504	-103.834	-206.403	-232.04	-221.245	-192.926
0.2	-7.80822	-32.1434	-104.22	-206.694	-231.997	-220.388	-194.42
0.20028	-7.72101	-32.1453	-104.563	-206.461	-231.948	-217.392	-193.949
0.20056	-7.6805	-32.0142	-104.825	-206.829	-232.686	-218.373	-193.579
0.20083	-7.68898	-32.1837	-104.806	-208.192	-232.36	-221.84	-195.628
0.20111	-7.65171	-32.02	-105.192	-207.272	-231.799	-217.584	-204.792
0.20139	-7.65389	-32.0572	-105.335	-207.543	-232.796	-216.901	-209.434
0.20167	-7.6795	-32.0228	-104.613	-206.774	-229.97	-216.925	-209.209
0.20194	-7.66747	-32.0998	-104.61	-207.562	-229.662	-221.932	-208.464
0.20222	-7.65445	-32.2116	-105.211	-207.134	-230.726	-221.368	-206.088
0.2025	-7.66222	-32.1557	-105.933	-203.537	-231.478	-218.654	-207.745
0.20278	-7.5444	-31.963	-106.237	-204.607	-230.499	-222.614	-208.507
0.20306	-7.40399	-31.927	-106.528	-206.063	-230.546	-222.029	-207.507
0.20333	-7.36183	-31.9535	-106.37	-205.738	-230.404	-219.196	-207.251
0.20361	-7.38316	-32.0573	-105.352	-205.949	-230.743	-217.184	-207.273
0.20389	-7.44107	-31.9226	-105.61	-206.252	-231.447	-213.427	-204.953
0.20417	-7.45134	-31.9526	-105.891	-206.787	-230.543	-211.12	-201.387
0.20444	-7.48952	-31.922	-106.254	-205.078	-230.95	-212.281	-202.51
0.20472	-7.49003	-31.848	-106.196	-202.036	-231.561	-212.867	-203.629
0.205	-7.514	-31.8998	-106.279	-203.014	-232.089	-216.497	-203.379
0.20528	-7.54383	-31.9516	-106.307	-202.933	-233.243	-216.869	-203.631
0.20556	-7.5845	-31.8899	-106.267	-202.407	-234.023	-216.64	-202.405
0.20583	-7.57547	-32.0509	-106.088	-200.25	-233.89	-213.467	-199.236
0.20611	-7.6086	-31.9641	-105.677	-201.44	-233.081	-216.097	-202.52
0.20639	-7.53869	-32.0539	-105.474	-201.222	-233.545	-214.553	-202.392
0.20667	-7.48334	-32.234	-105.746	-199.992	-234.267	-215.161	-201.271
0.20694	-7.48239	-32.178	-105.941	-198.355	-234.996	-213.962	-200.372
0.20722	-7.52008	-32.0857	-105.546	-198.705	-236.1	-212.147	-196.593
0.2075	-7.46221	-32.1331	-105.468	-200.538	-236.21	-213.525	-195.958
0.20778	-7.4955	-32.1786	-105.861	-201.695	-236.744	-211.775	-200.177
0.20806	-7.52295	-32.1622	-106.196	-201.709	-236.732	-213.019	-201.064
0.20833	-7.559	-32.3733	-106.439	-201.215	-237.347	-213.935	-201.865
0.20861	-7.51842	-32.4484	-105.653	-201.125	-237.409	-213.604	-202.536
0.20889	-7.5346	-32.4553	-105.82	-200.773	-238.015	-214.682	-204.715
0.20917	-7.4995	-32.4091	-106.28	-200.401	-240.199	-215.127	-203.392
0.20944	-7.51856	-32.3768	-106.065	-201.025	-239.97	-215.381	-202.537
0.20972	-7.48682	-32.4754	-106.387	-201.896	-238.764	-216.059	-201.414
0.21	-7.49473	-32.5624	-106.121	-200.901	-237.33	-215.361	-199.234
0.21028	-7.35435	-32.4181	-106.109	-198.895	-235.949	-213.815	-194.929
0.21056	-7.36244	-32.3012	-106.277	-198.096	-236.096	-214.588	-196.2
0.21083	-7.39365	-32.1832	-106.448	-197.577	-236.121	-209.371	-195.882
0.21111	-7.43057	-32.1911	-106.352	-197.796	-236.319	-206.813	-194.825
0.21139	-7.44933	-32.3768	-105.353	-198.063	-236.969	-206.435	-190.101
0.21167	-7.51746	-32.3322	-102.516	-198.877	-238.039	-208.356	-192.116
0.21194	-7.47126	-32.2617	-102.135	-199.436	-237.924	-212.915	-189.866
0.21222	-7.45244	-32.3114	-102.303	-199.212	-237.669	-215.771	-186.667
0.2125	-7.42251	-32.3762	-102.68	-198.549	-238.026	-215.98	-189.587
0.21278	-7.44182	-32.069	-103.006	-198.333	-238.851	-214.055	-193.157
0.21306	-7.45955	-32.1802	-103.17	-196.756	-239.318	-213.289	-192.837
0.21333	-7.48008	-32.2142	-102.974	-197.605	-238.927	-209.992	-191.579
0.21361	-7.33902	-32.1577	-102.831	-198.464	-239.459	-211.571	-192.369
0.21389	-7.19573	-32.095	-102.96	-198.795	-242.21	-210.165	-191.422
0.21417	-7.20001	-32.2581	-103.329	-199.12	-244.833	-208.734	-192.127
0.21444	-7.22401	-32.2242	-103.036	-199.165	-244.989	-210.532	-191.701
0.21472	-7.22248	-32.1764	-101.202	-198.557	-244.375	-211.382	-193.106
0.215	-7.16862	-32.2365	-101.635	-195.293	-243.243	-212.072	-188.378
0.21528	-7.23467	-32.0609	-101.948	-195.312	-242.256	-214.992	-187.738
0.21556	-7.28582	-32.1875	-101.654	-196.947	-241.062	-213.752	-189.873
0.21583	-7.26846	-32.2637	-101.697	-198.335	-241.15	-210.442	-191.321
0.21611	-7.22932	-32.3518	-101.797	-198.835	-241.664	-211.064	-190.066
0.21639	-7.26498	-32.198	-101.68	-197.684	-241.841	-210.787	-194.987
0.21667	-7.2799	-32.097	-101.419	-199.038	-241.76	-208.105	-195.194
0.21694	-7.26466	-32.3166	-100.733	-199.682	-243.426	-206.345	-195.307
0.21722	-7.2904	-32.4009	-98.7418	-199.229	-243.493	-205.862	-194.354
0.2175	-7.33064	-32.3951	-98.4494	-199.746	-243.309	-203.302	-199.199
0.21778	-7.23609	-32.3487	-98.7271	-200.441	-242.635	-204.893	-199.441
0.21806	-7.21737	-32.4193	-98.9603	-201.338	-242.96	-205.029	-196.806
0.21833	-7.24511	-32.4769	-98.7263	-202.906	-244.117	-205.302	-196.46
0.21861	-7.26661	-32.4876	-98.4819	-204.306	-244.642	-204.468	-199.266
0.21889	-7.29979	-32.3705	-98.6672	-205.084	-242.298	-206.357	-199.243
0.21917	-7.28641	-32.3268	-98.7823	-203.932	-244.535	-207.49	-194.954
0.21944	-7.3431	-32.4046	-98.9208	-203.312	-245.398	-206.045	-194.448
0.21972	-7.36954	-32.4435	-98.5589	-202.936	-246.242	-206.367	-190.88
0.22	-7.37887	-32.2742	-98.653	-203.223	-245.772	-206.753	-188.986
0.22028	-7.41214	-32.372	-98.7065	-202.491	-245.355	-203.873	-187.76
0.22056	-7.43042	-32.4441	-97.7997	-201.963	-244.155	-206.158	-187.223
0.22083	-7.47334	-32.3621	-97.638	-203.056	-242.223	-202.975	-188.067
0.22111	-7.47173	-32.133	-97.7171	-203.243	-242.154	-200.925	-187.131
0.22139	-7.32172	-32.1877	-98.0242	-203.777	-240.336	-202.616	-186.626
0.22167	-7.37463	-32.2091	-98.1619	-203.914	-239.772	-199.805	-188.784
0.22194	-7.35449	-32.3695	-98.5402	-203.813	-239.697	-201.155	-188.901
0.22222	-7.38633	-32.3315	-98.8866	-204.506	-239.082	-201.789	-192.18
0.2225	-7.40466	-32.3438	-99.1111	-203.246	-238.473	-202.743	-191.681
0.22278	-7.36744	-32.1234	-99.0301	-203.475	-239.128	-204.749	-189.726
0.22306	-7.37903	-32.2619	-99.0254	-204.731	-238.733	-206.601	-190.934
0.22333	-7.4064	-32.1292	-98.9099	-205.309	-239.633	-207.72	-191.611
0.22361	-7.45539	-32.0485	-99.1421	-205.352	-240.886	-206.065	-191.935
0.22389	-7.41905	-32.0849	-99.646	-206.885	-241.888	-206.707	-191.026
0.22417	-7.36577	-32.1032	-100.059	-207.73	-241.257	-209.604	-189.691
0.22444	-7.28618	-32.1578	-100.371	-207.319	-239.977	-208.213	-191.742
0.22472	-7.25618	-32.1898	-100.666	-205.799	-239.906	-207.283	-194.483
0.225	-7.15194	-32.1326	-100.629	-206.203	-241.088	-203.604	-193.308
0.22528	-7.21542	-32.2147	-100.447	-205.061	-242.939	-203.23	-192.042
0.22556	-7.20897	-32.2306	-100.303	-204.648	-243.661	-201.899	-190.798
0.22583	-7.23234	-32.2374	-100.038	-204.366	-243.814	-204.553	-187.305
0.22611	-7.26099	-32.329	-99.9689	-203.839	-244.969	-208.068	-188.003
0.22639	-7.31501	-32.3182	-100.154	-203.329	-245.194	-206.682	-185.69
0.22667	-7.33647	-32.3856	-100.313	-203.194	-246.181	-205.665	-182.322
0.22694	-7.32936	-32.451	-100.616	-202.616	-246.248	-209.082	-177.693
0.22722	-7.38229	-32.3428	-101.209	-203.351	-245.858	-208.228	-176.067
0.2275	-7.40549	-32.2206	-101.519	-205.433	-245.933	-204.271	-179.33
0.22778	-7.38071	-32.4134	-101.267	-207.34	-245.692	-205.559	-180.731
0.22806	-7.4136	-32.3702	-100.791	-206.961	-246.279	-207.773	-181.193
0.22833	-7.4523	-32.3618	-100.484	-206.366	-245.411	-209.222	-180.201
0.22861	-7.4676	-32.1243	-100.707	-205.092	-245.406	-209.858	-180.979
0.22889	-7.53059	-32.2385	-101.112	-202.999	-243.034	-211.078	-180.001
0.22917	-7.45886	-32.2167	-101.114	-203.111	-241.647	-209.181	-175.887
0.22944	-7.41614	-32.2809	-100.687	-202.52	-242.515	-208.615	-174.425
0.22972	-7.37431	-32.1865	-100.707	-202.072	-243.653	-208.362	-173.474
0.23	-7.37745	-32.1734	-101.023	-201.659	-244.355	-208.864	-172.901
0.23028	-7.3863	-32.1444	-101.013	-202.242	-242.171	-209.356	-172.625
0.23056	-7.4208	-32.2735	-100.279	-203.18	-242.397	-209.058	-172.059
0.23083	-7.43702	-32.0943	-99.6888	-204.026	-238.597	-209.311	-172.167
0.23111	-7.47461	-32.0439	-99.7692	-205.693	-233.081	-207.131	-171.116
0.23139	-7.47541	-31.7796	-100.175	-206.438	-232.406	-207.146	-167.276
0.23167	-7.46411	-31.8599	-100.192	-207.93	-232.498	-207.273	-164.673
0.23194	-7.42809	-31.6229	-100.621	-207.118	-233.817	-204.326	-162.684
0.23222	-7.27764	-31.6306	-101.096	-207.915	-235.352	-206.917	-164.219
0.2325	-7.02402	-31.7164	-101.556	-208.573	-235.487	-207.734	-168.819
0.23278	-6.88686	-31.6251	-101.451	-208.925	-234.122	-205.664	-168.418
0.23306	-6.95049	-31.7772	-101.778	-209.676	-233.14	-202.785	-169.989
0.23333	-6.93859	-31.8396	-101.878	-209.711	-233.258	-203.669	-170.961
0.23361	-6.93287	-31.8615	-102.189	-206.717	-233.947	-207.803	-170.853
0.23389	-6.94083	-32.0053	-102.507	-206.179	-234.026	-206.449	-168.413
0.23417	-6.95537	-32.0247	-102.849	-204.949	-235.382	-206.804	-169.692
0.23444	-7.00901	-31.9049	-102.722	-202.967	-237.099	-205.119	-170.366
0.23472	-7.0553	-32.0004	-102.754	-202.111	-239.658	-205.791	-170.294
0.235	-7.15205	-32.0205	-103.002	-202.145	-239.77	-208.469	-169.041
0.23528	-7.19601	-32.0596	-103.057	-202.935	-238.141	-208.967	-165.643
0.23556	-7.06824	-32.0847	-102.68	-201.406	-237.71	-211.109	-162.782
0.23583	-7.00563	-32.2064	-102.664	-202.306	-238.416	-213.43	-164.489
0.23611	-6.95253	-32.129	-102.993	-202.17	-239.117	-212.78	-163.884
0.23639	-6.91935	-32.1312	-103.46	-200.446	-239.139	-210.019	-163.732
0.23667	-6.85661	-32.1736	-103.671	-199.912	-238.988	-210.372	-165.302
0.23694	-6.85855	-32.0725	-103.811	-198.773	-239.284	-209.786	-165.325
0.23722	-6.8753	-32.1495	-104.126	-194.987	-240.111	-207.789	-164.192
0.2375	-6.92549	-32.241	-102.835	-196.477	-240.968	-206.352	-163.931
0.23778	-6.83248	-32.1903	-101.356	-197.045	-241.618	-205.042	-160.407
0.23806	-6.93331	-32.1145	-101.481	-196.701	-242.008	-201.881	-158.87
0.23833	-6.93984	-32.284	-101.874	-194.972	-242.273	-201.732	-158.295
0.23861	-6.86365	-32.2099	-102.221	-194.42	-244.226	-203.134	-158.431
0.23889	-6.90225	-32.3703	-102.68	-194.291	-244.119	-203.159	-159.274
0.23917	-6.89855	-32.2715	-103.104	-194.484	-245.219	-203.926	-157.184
0.23944	-6.81472	-32.242	-103.544	-193.369	-245.118	-202.404	-154.376
0.23972	-6.83154	-32.3773	-103.478	-193.728	-245.444	-200.679	-154.336
0.24	-6.87916	-32.2792	-102.674	-194.205	-244.385	-198.721	-154.574
0.24028	-6.88214	-32.3581	-102.542	-194.9	-244.098	-198.482	-154.44
0.24056	-6.86661	-32.4258	-102.881	-196.199	-244.354	-199.707	-153.822
0.24083	-6.835	-32.4211	-102.744	-197.104	-245.43	-204.528	-153.55
0.24111	-6.77347	-32.1771	-103.135	-196.937	-246.829	-204.778	-153.135
0.24139	-6.762	-32.2889	-102.396	-196.673	-246.639	-207.411	-153.95
0.24167	-6.82587	-32.3319	-101.493	-196.913	-245.112	-207.121	-154.669
0.24194	-6.84305	-32.1482	-101.784	-197.166	-246.191	-204.486	-155.469
0.24222	-6.7943	-32.1891	-102.221	-198.074	-245.899	-203.755	-158.966
0.2425	-6.78893	-32.1808	-102.465	-198.583	-246.459	-206.033	-159.378
0.24278	-6.77654	-32.0276	-102.269	-199.407	-246.349	-205.202	-160.212
0.24306	-6.80475	-32.0606	-102.672	-200.131	-246.077	-204.711	-160.417
0.24333	-6.8368	-32.0074	-102.742	-201.393	-246.325	-203.071	-159.296
0.24361	-6.85647	-32.1395	-103.06	-202.145	-246.826	-202.538	-159.466
0.24389	-6.8745	-32.2641	-103.541	-202.538	-247.615	-207.051	-159.771
0.24417	-6.87353	-32.1966	-104.119	-203.192	-248.832	-209.606	-158.933
0.24444	-6.86714	-32.1148	-104.572	-204.56	-249.188	-210.05	-155.92
0.24472	-6.89626	-32.0754	-104.474	-205.643	-249.128	-206.791	-156.369
0.245	-6.86424	-31.9035	-104.938	-206.704	-243.922	-203.485	-157.153
0.24528	-6.75078	-31.9125	-105.446	-207.847	-244.047	-201.842	-158.761
0.24556	-6.56931	-31.5294	-105.755	-207.573	-244.817	-199.447	-158.837
0.24583	-6.57855	-31.5163	-105.731	-208.969	-246.02	-199.454	-157.574
0.24611	-6.56914	-31.6442	-106.38	-209.743	-247.39	-199.832	-158.209
0.24639	-6.47628	-31.6155	-105.615	-210.029	-248.013	-200.659	-157.842
0.24667	-6.48969	-31.65	-105.725	-210.754	-248.906	-202.723	-160.821
0.24694	-6.48502	-31.5649	-106.057	-211.92	-248.958	-204.371	-161.984
0.24722	-6.47678	-31.7014	-106.247	-210.92	-250.125	-202.544	-159.179
0.2475	-6.47727	-31.817	-106.166	-211.19	-250.041	-202.905	-161.562
0.24778	-6.48832	-31.7197	-106.561	-211.717	-249.701	-202.492	-164.263
0.24806	-6.47886	-31.7318	-106.816	-211.836	-249.452	-204.597	-165.248
0.24833	-6.52292	-31.7527	-107.469	-212.638	-249.757	-207.341	-161.792
0.24861	-6.53151	-31.9416	-107.858	-213.038	-251.054	-208.546	-162.443
0.24889	-6.56399	-31.8727	-107.932	-213.194	-252.303	-207.423	-164.679
0.24917	-6.55418	-32.011	-108.152	-211.866	-252.32	-207.414	-164.315
0.24944	-6.55711	-32.1065	-108.671	-212.754	-252.708	-207.823	-162.297
0.24972	-6.50411	-32.0836	-109.173	-213.694	-252.814	-206.992	-158.002
0.25	-6.43452	-32.0553	-109.681	-211.24	-254.061	-207.72	-159.669
0.25028	-6.47162	-32.1459	-110.03	-211.402	-252.341	-210.197	-159.398
0.25056	-6.37238	-31.9226	-110.148	-212.542	-252.29	-210.521	-158.972
0.25083	-6.35969	-32.0975	-110.455	-212.412	-253.474	-206.41	-159.685
0.25111	-6.38417	-32.2361	-110.488	-213.695	-255.333	-204.345	-162.093
0.25139	-6.38687	-32.1544	-110.527	-212.63	-256.572	-205.969	-163.21
0.25167	-6.32217	-32.2225	-110.415	-213.574	-257.494	-206.107	-163.161
0.25194	-6.34453	-32.1248	-109.903	-210.403	-252.495	-206.357	-164.029
0.25222	-6.41223	-32.1883	-109.603	-211.439	-250.568	-207.994	-162.086
0.2525	-6.46615	-32.0983	-109.953	-211.065	-252.58	-206.181	-161.672
0.25278	-6.53714	-32.0095	-109.896	-212.233	-250.075	-207.11	-163.819
0.25306	-6.52629	-32.0699	-110.226	-212.578	-251.287	-205.457	-168.758
0.25333	-6.54835	-32.1921	-110.48	-211.344	-252.184	-207.176	-168.371
0.25361	-6.57968	-32.2484	-109.952	-210.181	-252.594	-209.983	-167.215
0.25389	-6.55242	-32.1487	-109.242	-211.041	-253.055	-211.838	-167.847
0.25417	-6.57188	-32.2497	-109.146	-211.545	-254.651	-212.102	-169.123
0.25444	-6.39336	-32.3236	-109.485	-212.791	-256.365	-213.737	-164.13
0.25472	-6.29394	-32.3361	-109.741	-213.683	-257.553	-215.815	-160.354
0.255	-6.33801	-32.3328	-109.159	-213.705	-256.739	-216.013	-161.806
0.25528	-6.35014	-32.4454	-109.352	-214.943	-256.132	-210.156	-161.357
0.25556	-6.38666	-32.3366	-109.902	-215.614	-255.964	-209.569	-158.926
0.25583	-6.41592	-32.4231	-109.979	-215.194	-256.662	-210.164	-158.671
0.25611	-6.40291	-32.4615	-110.358	-210.855	-257.203	-208.427	-158.438
0.25639	-6.44553	-32.1903	-110.585	-211.354	-257.256	-207.837	-158.479
0.25667	-6.45836	-32.2618	-110.678	-211.156	-258.067	-207.192	-159.005
0.25694	-6.39464	-32.3128	-110.769	-210.482	-257.31	-206.41	-156.224
0.25722	-6.33038	-32.159	-110.889	-210.843	-256.36	-205.38	-152.024
0.2575	-6.26321	-32.1881	-110.083	-210.288	-256.536	-203.386	-152.851
0.25778	-6.30065	-32.1236	-109.228	-211.733	-258.07	-201.517	-153.719
0.25806	-6.32687	-32.217	-103.952	-213.446	-259.109	-203.807	-151.333
0.25833	-6.34856	-32.0802	-104.278	-211.261	-259.645	-205.927	-148.017
0.25861	-6.35375	-32.0988	-104.145	-207.964	-261.21	-207.694	-147.959
0.25889	-6.38494	-32.0056	-103.61	-207.684	-262.955	-207.569	-145.771
0.25917	-6.42017	-32.1181	-104.044	-205.37	-262.996	-208.407	-144.21
0.25944	-6.33492	-32.1698	-104.54	-205.498	-259.114	-208.173	-144.493
0.25972	-6.28206	-31.9899	-104.952	-206.373	-259.3	-208.935	-142.82
0.26	-6.24328	-31.9788	-105.225	-204.69	-260.015	-209.814	-142.843
0.26028	-6.23238	-32.1346	-105.56	-204.033	-261.081	-208.952	-143.976
0.26056	-6.20034	-32.3197	-105.479	-203.857	-261.375	-208.36	-145.82
0.26083	-6.21125	-32.0985	-104.798	-202.895	-261.122	-208.098	-143.329
0.26111	-6.28142	-32.1455	-104.447	-200.016	-260.402	-210.241	-144.074
0.26139	-6.30036	-32.2679	-102.625	-197.491	-261.331	-210.294	-144.555
0.26167	-6.28458	-32.2501	-102.389	-196.817	-262.592	-211.622	-142.439
0.26194	-6.31149	-32.3005	-102.5	-195.875	-263.169	-211.481	-144.186
0.26222	-6.34293	-32.0485	-102.918	-192.594	-264.486	-209.333	-142.955
0.2625	-6.30954	-32.2881	-103.098	-191.452	-264.469	-208.464	-144.131
0.26278	-6.32656	-32.4368	-103.358	-191.608	-261.179	-205.755	-144.286
0.26306	-6.37684	-32.3787	-103.622	-192.264	-258.632	-203.836	-145.073
0.26333	-6.3717	-32.2384	-103.573	-193.207	-256.84	-199.924	-144.297
0.26361	-6.35824	-32.2157	-103.349	-193.683	-256.017	-199.538	-143.128
0.26389	-6.4139	-32.4885	-103.672	-193.486	-257.309	-200.982	-141.127
0.26417	-6.4622	-32.4373	-103.109	-192.556	-258.649	-202.936	-140.495
0.26444	-6.4973	-32.5216	-102.593	-191.502	-258.139	-201.041	-141.161
0.26472	-6.5137	-32.6008	-101.369	-192.525	-257.183	-199.58	-145.158
0.265	-6.51219	-32.5722	-101.287	-192.434	-255.489	-201.421	-146.071
0.26528	-6.54789	-32.6971	-101.745	-191.86	-255.092	-202.032	-144.978
0.26556	-6.62283	-32.693	-101.81	-192.267	-255.563	-202.305	-145.148
0.26583	-6.61991	-32.7126	-101.988	-193.565	-253.877	-200.176	-147.069
0.26611	-6.59203	-32.6168	-101.931	-193.699	-253.441	-201.246	-147.944
0.26639	-6.63335	-32.5354	-102.05	-193.8	-253.738	-202.264	-145.17
0.26667	-6.61607	-32.6139	-102.324	-192.963	-254.909	-201.038	-144.052
0.26694	-6.60631	-32.4648	-102.275	-193.565	-255.698	-201.233	-143.328
0.26722	-6.62836	-32.758	-101.682	-194.377	-255.59	-202.539	-141.995
0.2675	-6.63407	-32.7311	-101.341	-195.007	-253.19	-201.581	-140.089
0.26778	-6.6661	-32.7605	-101.592	-195.22	-253.105	-202.529	-140.884
0.26806	-6.70682	-32.7933	-102.428	-194.712	-253.031	-201.786	-140.276
0.26833	-6.69396	-32.78	-103.126	-194.544	-252.268	-203.493	-138.368
0.26861	-6.64401	-32.6111	-102.229	-194.752	-251.711	-203.273	-136.991
0.26889	-6.66557	-32.7973	-102.541	-193.767	-252.883	-203.626	-139.197
0.26917	-6.687	-32.6209	-103.126	-193.798	-253.288	-201.77	-139.664
0.26944	-6.70391	-32.6536	-103.212	-193.84	-253.428	-197.803	-139.513
0.26972	-6.66483	-32.6797	-102.902	-194.48	-254.629	-196.294	-139.643
0.27	-6.56699	-32.4239	-103.259	-195.105	-255.447	-201.554	-141.236
0.27028	-6.58795	-32.4197	-103.415	-196.129	-254.202	-205.062	-143.071
0.27056	-6.49089	-32.2902	-103.77	-196.757	-255.197	-206.06	-146.668
0.27083	-6.47749	-32.1598	-104.294	-196.606	-254.8	-204.649	-146.958
0.27111	-6.47979	-32.1895	-104.649	-197.164	-252.705	-206.119	-148.034
0.27139	-6.45749	-32.3562	-105.13	-198.173	-253.024	-205.886	-147.362
0.27167	-6.45296	-32.4356	-105.745	-199.803	-254.317	-204.565	-148.246
0.27194	-6.46091	-32.3628	-106.433	-201.307	-255.614	-202.951	-146.28
0.27222	-6.38646	-32.5114	-106.26	-202.296	-256.298	-205.812	-141.206
0.2725	-6.37661	-32.5385	-106.087	-202.639	-255.334	-208.575	-139.518
0.27278	-6.25842	-32.7422	-106.044	-202.895	-255.627	-211.549	-140.162
0.27306	-6.32578	-32.4949	-106.607	-203.077	-255.795	-212.961	-138.909
0.27333	-6.29028	-32.4471	-106.317	-203.897	-255.9	-210.98	-139.871
0.27361	-6.25078	-32.4993	-106.167	-202.15	-256.354	-209.897	-138.907
0.27389	-6.22792	-32.5223	-106.651	-201.988	-255.679	-207.538	-139.534
0.27417	-6.25718	-32.4573	-106.898	-203.292	-256.327	-204.27	-141.824
0.27444	-6.27388	-32.481	-107.308	-204.702	-258.641	-203.8	-143.507
0.27472	-6.25261	-32.1624	-107.436	-204.297	-259.063	-203.353	-144.878
0.275	-6.26373	-32.258	-107.893	-205.865	-259.994	-203.97	-144.684
0.27528	-6.3146	-32.12	-108.546	-205.799	-260.428	-203.351	-147.06
0.27556	-6.35284	-31.9452	-108.942	-203.902	-260.905	-201.916	-146.608
0.27583	-6.34431	-32.003	-109.367	-206.442	-260.992	-202.885	-148.949
0.27611	-6.31168	-32.1334	-108.98	-208.202	-261.528	-204.035	-147.882
0.27639	-6.33776	-32.064	-109.102	-206.466	-261.853	-201.226	-146.581
0.27667	-6.36704	-31.9792	-109.647	-204.221	-258.962	-198.708	-146.331
0.27694	-6.38085	-31.8396	-109.838	-203.74	-258.879	-198.102	-147.741
0.27722	-6.41397	-31.4635	-110.599	-203.752	-260.754	-199.673	-148.143
0.2775	-6.36977	-31.5943	-110.544	-202.325	-261.25	-201.547	-147.86
0.27778	-6.39258	-31.3622	-110.828	-202.331	-263.605	-203.263	-146.177
0.27806	-6.43678	-31.4912	-111.411	-201.179	-264.95	-203.748	-147.264
0.27833	-6.47512	-31.5367	-111.585	-198.172	-265.526	-203.206	-144.854
0.27861	-6.48443	-31.5789	-110.422	-198.886	-265.309	-205.608	-144.119
0.27889	-6.44817	-31.7853	-111.132	-198.936	-265.067	-206.706	-141.475
0.27917	-6.47441	-31.4756	-111.785	-199.588	-265.236	-208.843	-140.036
0.27944	-6.50955	-31.6104	-112.391	-199.14	-265.452	-207.28	-139.587
0.27972	-6.51681	-31.7545	-112.658	-199.614	-265.376	-209.648	-138.631
0.28	-6.51099	-31.7391	-113.153	-201.397	-264.643	-211.646	-136.254
0.28028	-6.44709	-31.7707	-113.467	-201.594	-264.779	-212.576	-133.682
0.28056	-6.49931	-31.8571	-113.306	-201.389	-264.538	-212.007	-133.205
0.28083	-6.54706	-31.9495	-113.925	-201.688	-265.257	-208.793	-134.913
0.28111	-6.57105	-31.7989	-114.124	-202.396	-266.4	-207.189	-134.224
0.28139	-6.57362	-31.8238	-114.694	-202.403	-266.442	-205.912	-135.14
0.28167	-6.54558	-31.6979	-115.121	-202.033	-265.94	-203.998	-136.056
0.28194	-6.54646	-31.9378	-115.55	-203.337	-266.223	-206.886	-139.473
0.28222	-6.5437	-31.8125	-115.602	-203.196	-265.421	-207.857	-137.902
0.2825	-6.46627	-31.8049	-115.635	-201.438	-265.958	-207.288	-137.405
0.28278	-6.46959	-31.7051	-109.202	-200.663	-265.897	-207.658	-140.41
0.28306	-6.50877	-31.842	-108.713	-200.513	-265.564	-209.474	-141.573
0.28333	-6.53502	-31.9046	-109.063	-199.29	-265.188	-210.771	-140.953
0.28361	-6.53835	-31.8381	-109.555	-199.334	-263.44	-211.07	-142.139
0.28389	-6.5682	-31.7885	-109.766	-199.184	-263.14	-212.828	-140.732
0.28417	-6.61341	-31.905	-109.71	-199.349	-264.081	-214.554	-140.647
0.28444	-6.64934	-31.9228	-109.525	-198.754	-262.54	-214.811	-140.73
0.28472	-6.69492	-31.8717	-109.042	-198.897	-262.139	-217.034	-142.89
0.285	-6.71107	-31.8181	-109.014	-198.939	-262.172	-216.569	-143.53
0.28528	-6.74107	-31.9187	-109.356	-197.102	-262.72	-214.869	-141.738
0.28556	-6.79854	-32.1151	-109.028	-196.119	-263.38	-213.368	-141.621
0.28583	-6.81299	-32.1762	-106.557	-197.347	-263.639	-211.598	-140.599
0.28611	-6.81248	-32.1188	-106.684	-196.656	-266.029	-211.27	-137.058
0.28639	-6.77442	-32.0938	-105.619	-195.996	-265.093	-214.051	-136.968
0.28667	-6.69977	-32.1654	-105.278	-196.054	-263.428	-213.599	-141.405
0.28694	-6.63723	-32.3989	-105.036	-196.251	-262.751	-211.472	-140.742
0.28722	-6.65213	-32.355	-105.225	-196.445	-263.585	-212.612	-141.399
0.2875	-6.69518	-32.0715	-105.737	-197.109	-265.475	-209.353	-141.63
0.28778	-6.67195	-32.0223	-105.549	-196.858	-262.665	-208.729	-143.694
0.28806	-6.6805	-31.9778	-105.867	-196.955	-263.751	-210.128	-142.901
0.28833	-6.68767	-32.0869	-105.913	-197.613	-261.416	-214.164	-140.534
0.28861	-6.67833	-31.9987	-105.819	-195.698	-260.051	-213.561	-139.896
0.28889	-6.66434	-32.2588	-106.4	-194.173	-260.014	-211.705	-138.542
0.28917	-6.65365	-32.1821	-106.696	-192.735	-260.313	-211.899	-138.066
0.28944	-6.66716	-32.2304	-106.933	-192.707	-261.999	-211.522	-137.034
0.28972	-6.70493	-32.1394	-106.606	-193.087	-261.425	-209.365	-137.318
0.29	-6.75568	-32.1778	-107.279	-193.229	-261.874	-208.664	-137.029
0.29028	-6.71213	-32.3606	-107.863	-194.573	-262.982	-208.813	-135.985
0.29056	-6.64266	-32.4062	-108.163	-195.287	-264.205	-205.445	-134.586
0.29083	-6.67924	-32.3458	-107.798	-194.563	-265.887	-205.431	-136.173
0.29111	-6.67989	-32.3396	-107.563	-192.902	-265.735	-207.107	-134.433
0.29139	-6.69001	-32.3699	-107.46	-192.552	-264.806	-207.646	-133.849
0.29167	-6.64359	-32.2736	-107.603	-192.616	-264.602	-203.586	-133.264
0.29194	-6.56436	-32.3263	-108.014	-191.733	-264.428	-202.917	-133.101
0.29222	-6.59609	-32.1669	-108.185	-191.129	-262.697	-204.34	-133.058
0.2925	-6.64789	-32.0685	-108.389	-191.878	-262.006	-208.002	-132.98
0.29278	-6.71489	-31.9725	-107.608	-191.846	-262.66	-207.976	-131.228
0.29306	-6.77029	-32.1019	-107.555	-191.577	-263.168	-206.554	-131.695
0.29333	-6.83938	-32.0614	-107.861	-191.226	-264.138	-201.044	-130.593
0.29361	-6.87388	-31.9629	-108.336	-192.31	-265.37	-201.819	-131.341
0.29389	-6.88332	-31.8873	-108.511	-194.807	-269.487	-203.24	-130.812
0.29417	-6.91089	-32.1445	-108.665	-196.425	-271.581	-204.643	-132.194
0.29444	-6.91355	-32.0017	-107.013	-197.518	-272.591	-205.724	-134.082
0.29472	-6.87809	-32.0534	-106.701	-198.253	-273.438	-208.364	-133.721
0.295	-6.82217	-31.9468	-107.133	-198.638	-273.193	-209.468	-130.161
0.29528	-6.83446	-32.0704	-107.006	-199.285	-272.552	-208.626	-128.897
0.29556	-6.78349	-32.3236	-107.016	-199.721	-274.138	-206.351	-129.449
0.29583	-6.74262	-32.0474	-106.66	-198.898	-274.251	-204.551	-129.645
0.29611	-6.73421	-32.136	-106.156	-199.685	-275.96	-206.547	-131.147
0.29639	-6.74329	-32.1574	-106.5	-197.018	-271.437	-206.226	-129.366
0.29667	-6.76563	-32.1352	-103.176	-197.866	-268.617	-207.005	-130.556
0.29694	-6.77184	-32.129	-102.209	-196.959	-268.687	-207.172	-132.736
0.29722	-6.71803	-32.08	-102.279	-197.078	-270.159	-206.771	-131.93
0.2975	-6.74638	-32.1284	-102.136	-197.285	-268.871	-205.553	-131.805
0.29778	-6.75988	-32.2242	-102.391	-197.594	-269.295	-206.758	-129.402
0.29806	-6.78009	-32.0719	-102.557	-198.32	-268.312	-206.357	-127.308
0.29833	-6.81038	-32.0549	-102.632	-198.794	-269.36	-205.551	-127.672
0.29861	-6.8398	-32.1396	-102.903	-199.078	-267.576	-204.637	-128.278
0.29889	-6.87354	-32.2313	-103.209	-198.173	-267.765	-203.53	-128.116
0.29917	-6.88546	-32.1403	-103.569	-197.086	-268.771	-205.237	-129.422
0.29944	-6.90339	-32.071	-103.457	-194.534	-267.803	-201.073	-131.032
0.29972	-6.88402	-32.0728	-103.08	-194.988	-266.058	-202.64	-128.689
0.3	-6.90582	-32.1587	-103.341	-195.352	-267.061	-204.265	-127.558
0.30028	-6.91506	-32.1346	-103.473	-194.633	-267.519	-204.652	-128.157
0.30056	-6.88981	-32.1035	-103.412	-194.08	-269.263	-204.994	-130.115
0.30083	-6.86128	-32.1826	-102.878	-195.16	-265.455	-206.034	-131.224
0.30111	-6.87486	-32.1899	-102.432	-195.686	-264.344	-210.087	-129.346
0.30139	-6.91084	-32.3188	-102.418	-195.344	-262.783	-211.49	-128.255
0.30167	-6.90375	-32.335	-102.536	-195.695	-261.477	-211.167	-130.56
0.30194	-6.89613	-32.158	-102.77	-195.357	-259.745	-210.528	-130.493
0.30222	-6.83676	-32.3301	-103.079	-195.888	-261.314	-210.961	-130.003
0.3025	-6.85449	-32.247	-102.694	-196.651	-262.702	-209.702	-126.914
0.30278	-6.88049	-32.3398	-101.866	-198.052	-261.812	-209.196	-127.217
0.30306	-6.82086	-32.2153	-101.914	-198.318	-261.349	-205.825	-127.183
0.30333	-6.7461	-32.0851	-102.228	-199.94	-261.55	-204.151	-126.449
0.30361	-6.79997	-32.139	-102.409	-200.43	-257.17	-205.35	-125.434
0.30389	-6.80487	-32.2407	-101.936	-201.183	-255.384	-205.077	-126.505
0.30417	-6.76107	-32.1191	-101.672	-201.675	-256.406	-205.29	-127
0.30444	-6.70673	-32.1778	-101.765	-203.028	-258.576	-204.48	-126.005
0.30472	-6.74086	-32.1677	-101.843	-202.479	-259.954	-206.662	-125.268
0.305	-6.7902	-32.0382	-102.29	-202.955	-260.385	-210.107	-124.184
0.30528	-6.71384	-31.747	-102.298	-202.679	-260.861	-209.411	-122.524
0.30556	-6.64825	-31.9624	-102.648	-203.295	-261.56	-206.949	-121.646
0.30583	-6.6493	-31.9813	-103.022	-203.702	-262.136	-205.691	-122.446
0.30611	-6.62335	-31.8882	-103.17	-204.695	-262.479	-208.416	-124.12
0.30639	-6.64939	-31.9427	-103.039	-206.024	-263.895	-208.874	-126.137
0.30667	-6.68278	-31.7941	-103.504	-207.318	-265.271	-205.219	-125.105
0.30694	-6.64732	-31.877	-103.975	-206.256	-266.519	-205.014	-126.393
0.30722	-6.61637	-32.0735	-103.789	-205.503	-265.977	-204.378	-125.546
0.3075	-6.60426	-32.13	-103.554	-206.106	-267.136	-202.422	-127.045
0.30778	-6.61612	-32.0262	-103.587	-206.051	-267.078	-202.564	-129.554
0.30806	-6.62326	-32.0968	-102.955	-206.771	-266.338	-204.104	-130.733
0.30833	-6.64636	-32.0531	-103.121	-206.581	-266.666	-205.925	-130.247
0.30861	-6.66792	-32.004	-103.375	-206.231	-266.564	-205.709	-127.742
0.30889	-6.62929	-31.9899	-103.326	-204.329	-265.809	-206.402	-126.937
0.30917	-6.67921	-31.8151	-103.49	-203.484	-263.813	-206.463	-125.545
0.30944	-6.71302	-31.8788	-104.027	-203.869	-265.423	-207.598	-126.442
0.30972	-6.75535	-32.1157	-103.077	-204.901	-264.565	-204.83	-128.588
0.31	-6.80004	-31.9742	-101.926	-205.584	-264.956	-206.337	-128.567
0.31028	-6.80382	-32.105	-102.4	-206.861	-266.813	-205.86	-131.109
0.31056	-6.78229	-32.1402	-102.434	-207.719	-267.674	-206.284	-134.023
0.31083	-6.82293	-32.1744	-102.614	-207.58	-267.52	-207.99	-137.096
0.31111	-6.82728	-32.2905	-101.749	-207.827	-268.434	-211.86	-138.909
0.31139	-6.78799	-32.2316	-100.827	-205.752	-269.864	-213.177	-137.053
0.31167	-6.79739	-32.2611	-101.142	-206.177	-271.432	-211.772	-135.861
0.31194	-6.81192	-32.2879	-100.867	-204.809	-271.606	-213.441	-135.002
0.31222	-6.79981	-32.1509	-101.452	-204.986	-271.609	-214.156	-131.847
0.3125	-6.81452	-31.7834	-100.967	-206.267	-271.764	-212.651	-126.497
0.31278	-6.66027	-31.8946	-100.916	-207.469	-272.594	-209.55	-123.888
0.31306	-6.70257	-31.8514	-101.463	-207.598	-273.051	-208.957	-126.322
0.31333	-6.73279	-31.997	-101.808	-208.457	-273.552	-210.723	-127.317
0.31361	-6.75021	-31.9246	-102.147	-208.311	-274.105	-211.509	-127.516
0.31389	-6.57964	-31.9535	-102.51	-207.881	-274.45	-212.483	-127.822
0.31417	-6.34778	-31.9945	-102.8	-209.429	-275.918	-211.831	-127.157
0.31444	-6.36657	-31.9269	-102.985	-203.982	-275.295	-211.717	-128.849
0.31472	-6.40869	-31.6722	-102.547	-202.996	-275.698	-213.204	-129.245
0.315	-6.36147	-31.6909	-103.027	-200.626	-275.263	-214.406	-128.069
0.31528	-6.37667	-31.7431	-103.373	-199.051	-275.375	-212.16	-128.593
0.31556	-6.39523	-31.8873	-103.961	-196.434	-275.976	-211.859	-127.222
0.31583	-6.41403	-31.8969	-104.541	-196.345	-276.912	-211.013	-125.739
0.31611	-6.40385	-31.6133	-104.981	-196.639	-276.246	-210.944	-126.427
0.31639	-6.39203	-31.8833	-105.285	-198.172	-276.479	-209.783	-128.411
0.31667	-6.43498	-32.014	-104.539	-197.71	-276.184	-210.583	-127.604
0.31694	-6.4456	-32.017	-105.017	-196.565	-275.081	-212.149	-126.218
0.31722	-6.44534	-32.0285	-105.537	-196.119	-275.453	-215.094	-126.004
0.3175	-6.46413	-31.9073	-105.876	-196.257	-274.549	-214.675	-126.74
0.31778	-6.48348	-32.0048	-105.952	-196.056	-274.221	-214.583	-127.421
0.31806	-6.47985	-32.1261	-106.155	-196.742	-273.325	-209.239	-128.686
0.31833	-6.43103	-32.0057	-106.65	-197.684	-273.449	-207.586	-128.312
0.31861	-6.34146	-32.1968	-106.821	-199.66	-273.728	-207.643	-128.785
0.31889	-6.31959	-32.0447	-107.074	-198.744	-273.697	-209.068	-130.282
0.31917	-6.31352	-32.1187	-107.573	-197.969	-275.101	-207.673	-133.562
0.31944	-6.3295	-32.0684	-108.011	-198.713	-276.364	-208.224	-133.503
0.31972	-6.30977	-32.099	-107.679	-199.437	-275.465	-208.543	-133.899
0.32	-6.27736	-31.9008	-106.069	-198.524	-273.051	-207.442	-134.316
0.32028	-6.29076	-31.8879	-106.389	-198.935	-273.47	-210.359	-134.681
0.32056	-6.2804	-31.8646	-106.441	-199.824	-274.144	-209.898	-133.714
0.32083	-6.32016	-31.8159	-106.781	-200.104	-276.015	-209.21	-135.554
0.32111	-6.365	-31.7283	-106.956	-199.651	-277.586	-203.615	-136.207
0.32139	-6.40818	-31.8841	-106.466	-199.371	-276.667	-200.368	-134.312
0.32167	-6.38634	-32.0005	-106.644	-200.245	-276.068	-200.459	-136.402
0.32194	-6.39277	-31.9997	-104.618	-200.707	-276.611	-201.813	-139.353
0.32222	-6.38561	-31.9265	-104.623	-198.768	-276.436	-203.036	-136.168
0.3225	-6.38341	-32.1576	-105.053	-198.088	-276.434	-204.532	-133.06
0.32278	-6.3679	-32.1922	-105.214	-196.442	-276.392	-210.096	-130.485
0.32306	-6.36871	-32.1099	-105.768	-197.109	-276.999	-210.46	-128.158
0.32333	-6.34695	-32.1904	-106.113	-196.712	-278.113	-209.041	-125.771
0.32361	-6.33829	-32.325	-106.175	-196.688	-278.224	-208.581	-126.917
0.32389	-6.24581	-32.3521	-106.387	-196.345	-277.626	-211.618	-127.062
0.32417	-6.26725	-32.3614	-106.75	-196.145	-276.75	-212.438	-125.963
0.32444	-6.29518	-32.4115	-107.344	-196.245	-269.848	-215.612	-129.298
0.32472	-6.31204	-32.273	-107.166	-196.799	-267.05	-213.682	-130.001
0.325	-6.28361	-32.3147	-106.947	-197.154	-268.637	-213.069	-129.133
0.32528	-6.24012	-32.1554	-107.281	-197.791	-270.111	-214.572	-128.578
0.32556	-6.23888	-32.3563	-106.805	-197.215	-270.345	-214.739	-127.61
0.32583	-6.23805	-32.209	-106.95	-195.391	-269.208	-215.442	-127.706
0.32611	-6.27927	-32.1714	-107.457	-195.289	-268.714	-214.456	-125.504
0.32639	-6.29547	-32.2603	-107.883	-195.017	-270.108	-213.07	-119.595
0.32667	-6.3004	-32.3174	-108.163	-194.788	-271.888	-211.845	-120.839
0.32694	-6.29791	-32.269	-108.804	-195.085	-273.173	-212.441	-121.338
0.32722	-6.32079	-32.2457	-109.396	-195.713	-273.21	-212.111	-120.809
0.3275	-6.25413	-32.3668	-109.894	-194.013	-272.078	-213.94	-121.673
0.32778	-6.27437	-32.5171	-110.214	-193.841	-262.156	-213.835	-120.196
0.32806	-6.30545	-32.4848	-110.519	-193.636	-261.999	-215.843	-120.903
0.32833	-6.32604	-32.5427	-110.895	-193.735	-261.119	-217.978	-119.969
0.32861	-6.36047	-32.595	-111.126	-193.443	-259.755	-215.865	-120.662
0.32889	-6.3706	-32.6492	-111.534	-193.45	-260.539	-215.269	-122.254
0.32917	-6.40073	-32.5272	-111.394	-192.959	-262.778	-213.453	-123.239
0.32944	-6.44116	-32.526	-111.693	-192.297	-264.956	-216.791	-123.431
0.32972	-6.39777	-32.3468	-112.149	-192.757	-263.642	-213.378	-124.238
0.33	-6.41283	-32.4166	-112.595	-193.498	-264.196	-209.287	-119.637
0.33028	-6.45735	-32.5363	-112.956	-193.199	-264.226	-208.08	-119.749
0.33056	-6.48502	-32.4684	-112.933	-191.952	-265.992	-206.376	-120.045
0.33083	-6.51667	-32.4648	-111.107	-190.621	-267.124	-210.197	-119.345
0.33111	-6.52331	-32.5093	-109.828	-190.094	-268.599	-210.727	-119.977
0.33139	-6.52175	-32.6191	-109.632	-190.033	-269.614	-208.579	-119.821
0.33167	-6.49178	-32.6505	-109.101	-190.522	-270.025	-209.342	-123.587
0.33194	-6.47611	-32.523	-108.05	-190.547	-269.023	-209.097	-123.473
0.33222	-6.46307	-32.3061	-107.285	-191.213	-270.039	-208.655	-121.969
0.3325	-6.49141	-32.4067	-106.818	-191.081	-270.351	-209.301	-121.769
0.33278	-6.55501	-32.3962	-107.022	-192.004	-271.094	-208.342	-120.49
0.33306	-6.60317	-32.1915	-107.556	-192.615	-272.914	-208.065	-124.839
0.33333	-6.62403	-32.1618	-107.837	-192.65	-274.013	-207.775	-125.126
0.33361	-6.64829	-32.2115	-107.991	-192.249	-273.495	-206.697	-124.586
0.33389	-6.69462	-32.3721	-108.312	-193.817	-274.535	-206.81	-124.071
0.33417	-6.63852	-32.2768	-108.808	-194.227	-276.431	-206.15	-123.083
0.33444	-6.6466	-32.2873	-109.277	-194.151	-277.181	-202.484	-124.831
0.33472	-6.65835	-32.2749	-109.899	-194.494	-278.465	-206.803	-124.059
0.335	-6.67393	-32.0868	-109.95	-194.769	-279.332	-207.441	-123.775
0.33528	-6.7077	-32.2328	-110.068	-194.496	-280.561	-208.413	-123.977
0.33556	-6.68585	-32.1433	-109.138	-192.915	-281.616	-210.997	-125.635
0.33583	-6.61367	-32.1232	-108.804	-192.07	-280.507	-209.992	-126.292
0.33611	-6.61129	-32.3356	-107.87	-192.404	-279.708	-208.597	-124.158
0.33639	-6.61305	-32.3586	-107.642	-192.363	-277.836	-206.082	-123.909
0.33667	-6.63078	-32.2101	-107.254	-193.591	-279.055	-206.413	-123.906
0.33694	-6.62858	-32.2594	-107.622	-193.3	-278.639	-208.886	-124.77
0.33722	-6.58423	-32.5312	-108.059	-193.963	-277.16	-209.532	-125.02
0.3375	-6.56038	-32.3606	-108.402	-194.875	-278.814	-210.234	-124.744
0.33778	-6.53913	-32.3339	-108.781	-195.518	-279.805	-212.103	-123.124
0.33806	-6.58977	-32.4285	-109.052	-195.238	-279.432	-212.864	-123.003
0.33833	-6.61551	-32.5498	-109.305	-195.821	-279.617	-211.896	-123.146
0.33861	-6.62208	-32.4951	-109.667	-196.438	-279.216	-210.288	-122.448
0.33889	-6.59786	-32.6009	-110.115	-197.801	-279.389	-209.221	-122.628
0.33917	-6.58858	-32.4821	-110.488	-197.702	-281.383	-210.614	-122.382
0.33944	-6.59403	-32.6114	-110.631	-196.528	-281.021	-208.481	-120.763
0.33972	-6.59704	-32.4986	-110.355	-197.147	-280.825	-207.826	-118.44
0.34	-6.61604	-32.4513	-110.601	-197.006	-281.05	-207.484	-118.502
0.34028	-6.62602	-32.47	-111.365	-196.717	-281.575	-208.826	-117.041
0.34056	-6.63277	-32.5075	-111.775	-196.045	-282.59	-213.91	-118.987
0.34083	-6.60532	-32.6586	-111.531	-196.628	-280.96	-214.655	-119.184
0.34111	-6.6231	-32.7915	-112.079	-196.98	-282.103	-214.805	-119.417
0.34139	-6.62447	-32.6514	-112.814	-196.236	-280.512	-215.311	-121.422
0.34167	-6.58326	-32.7041	-113.464	-196.706	-282.324	-212.972	-119.812
0.34194	-6.61344	-32.7109	-113.697	-196.35	-283.58	-215.143	-118.646
0.34222	-6.64572	-32.8795	-114.109	-194.83	-285.146	-216.675	-118.231
0.3425	-6.66425	-32.8745	-114.36	-194.518	-284.77	-217.356	-119.751
0.34278	-6.67861	-32.7461	-113.399	-195.095	-281.923	-217.672	-120.463
0.34306	-6.61676	-32.6567	-113.338	-193.782	-280.681	-216.863	-118.813
0.34333	-6.51057	-32.7449	-114.045	-193.771	-276.08	-214.212	-118.96
0.34361	-6.5368	-32.5792	-114.694	-193.968	-273.568	-213.541	-118.265
0.34389	-6.53752	-32.5695	-115.334	-194.885	-273.392	-213.145	-117.217
0.34417	-6.576	-32.4744	-115.665	-195.889	-273.949	-211.002	-120.911
0.34444	-6.599	-32.4631	-114.332	-195.394	-274.717	-210.081	-122.717
0.34472	-6.61439	-32.727	-113.284	-196.031	-273.332	-211.819	-124.621
0.345	-6.65812	-32.5044	-114.045	-195.472	-273.709	-213.203	-123.207
0.34528	-6.6948	-32.469	-114.662	-194.404	-274.958	-212.102	-118.361
0.34556	-6.671	-32.5022	-115.083	-194.892	-275.312	-210.045	-117.98
0.34583	-6.66461	-32.6185	-115.276	-193.94	-275.264	-209.847	-120.062
0.34611	-6.69036	-32.5352	-115.899	-195.172	-273.553	-207.32	-120.408
0.34639	-6.70299	-32.4572	-115.797	-195.924	-273.161	-204.887	-121.511
0.34667	-6.71157	-32.3949	-114.983	-195.459	-274.116	-205.126	-123.321
0.34694	-6.72742	-32.2948	-114.585	-195.22	-273.75	-204.849	-123.062
0.34722	-6.72359	-32.399	-113.63	-196.088	-273.659	-206.056	-122.861
0.3475	-6.65683	-32.3023	-113.222	-196.313	-273.274	-204.775	-120.294
0.34778	-6.59271	-32.4849	-113.755	-196.844	-272.81	-204.049	-118.753
0.34806	-6.56601	-32.5693	-113.72	-196.537	-270.311	-203.079	-116.582
0.34833	-6.43285	-32.4593	-113.868	-197.677	-269.735	-200.552	-118.375
0.34861	-6.47613	-32.4088	-114.466	-198.728	-266.734	-201.372	-120.213
0.34889	-6.5427	-32.2384	-115.318	-198.103	-265.349	-203.252	-121.335
0.34917	-6.47734	-32.2813	-115.536	-198.123	-265.13	-204.219	-119.353
0.34944	-6.47869	-32.2508	-115.706	-197.713	-265.495	-203.278	-117.34
0.34972	-6.49207	-32.4682	-115.988	-196.775	-266.514	-201.706	-117.258
0.35	-6.51521	-32.3335	-115.991	-196.425	-267.497	-201.256	-118.035
0.35028	-6.53456	-32.4484	-116.172	-195.215	-268.66	-201.17	-116.146
0.35056	-6.50893	-32.4028	-115.292	-194.833	-268.927	-198.883	-116.574
0.35083	-6.51831	-32.1324	-115.359	-193.543	-269.529	-201.712	-116.228
0.35111	-6.56381	-32.228	-115.967	-193.817	-269.867	-203.218	-117.596
0.35139	-6.62247	-32.271	-116.479	-193.758	-271.971	-206.326	-119.292
0.35167	-6.66001	-32.3655	-117.093	-193.441	-272.244	-205.209	-120.111
0.35194	-6.69687	-32.3936	-117.102	-194.198	-270.26	-202.203	-116.387
0.35222	-6.73329	-32.3015	-117.408	-193.651	-270.459	-200.337	-115.609
0.3525	-6.76656	-32.3174	-117.373	-193.755	-271.015	-199.257	-112.96
0.35278	-6.7563	-32.2563	-115.743	-193.103	-271.547	-199.124	-108.16
0.35306	-6.78356	-32.3875	-115.561	-192.639	-272.071	-198.448	-108.839
0.35333	-6.74105	-32.2227	-114.694	-192.239	-272.278	-201.03	-108.24
0.35361	-6.74601	-32.2706	-114.514	-192.226	-271.929	-202.624	-105.141
0.35389	-6.78325	-32.3309	-114.546	-192.321	-271.708	-201.623	-102.974
0.35417	-6.77796	-32.295	-112.527	-193.434	-270.512	-201.28	-102.391
0.35444	-6.72942	-32.1534	-111.747	-193.382	-271.13	-204.289	-106.819
0.35472	-6.75461	-32.1644	-111.847	-192.681	-270.852	-206.001	-109.875
0.355	-6.7914	-32.1014	-112.408	-193.442	-270.568	-208.635	-113.056
0.35528	-6.74649	-32.2184	-112.623	-194.292	-270.813	-209.406	-113.239
0.35556	-6.732	-32.3415	-112.21	-195.406	-274.238	-208.951	-112.683
0.35583	-6.662	-32.4466	-111.694	-195.687	-273.936	-208.339	-113.352
0.35611	-6.68408	-32.3191	-110.373	-196.328	-273.337	-209.508	-112.249
0.35639	-6.60456	-32.2502	-109.648	-196.635	-274.219	-208.876	-109.196
0.35667	-6.54841	-32.3386	-109.798	-197.693	-274.619	-208.872	-111.445
0.35694	-6.5534	-32.3851	-110.044	-197.667	-273.038	-210.461	-112.408
0.35722	-6.54947	-32.2307	-110.36	-197.398	-271.039	-213.715	-111.846
0.3575	-6.58084	-32.3013	-110.592	-197.391	-271.245	-215.165	-111.454
0.35778	-6.63124	-32.3617	-110.944	-198.705	-266.419	-214.407	-112.68
0.35806	-6.63082	-32.4629	-111.341	-199.442	-266.862	-207.532	-114.379
0.35833	-6.65291	-32.3805	-111.494	-199.673	-269.115	-206.851	-115.51
0.35861	-6.66047	-32.432	-111.544	-198.721	-272.329	-210.216	-116.176
0.35889	-6.61839	-32.4168	-111.901	-197.98	-272.38	-209.412	-116.679
0.35917	-6.61028	-32.331	-112.026	-195.338	-270.071	-210.692	-117.915
0.35944	-6.61048	-32.3101	-112.035	-194.083	-269.534	-210.644	-120.799
0.35972	-6.64692	-32.4274	-111.934	-194.541	-268.64	-207.494	-120.442
0.36	-6.42849	-32.3634	-111.879	-194.351	-268.897	-206.436	-120.878
0.36028	-6.42321	-32.5196	-111.279	-194.157	-269.139	-206.329	-118.02
0.36056	-6.432	-32.5856	-111.1	-193.943	-269.253	-211.085	-117.12
0.36083	-6.45787	-32.519	-111.266	-192.818	-269.53	-210.466	-114.64
0.36111	-6.46814	-32.4852	-111.433	-192.561	-270.375	-210.038	-117.121
0.36139	-6.43977	-32.4137	-110.442	-192.433	-272.891	-207.444	-116.831
0.36167	-6.45775	-32.6303	-109.093	-192.915	-273.048	-201.369	-116.745
0.36194	-6.43205	-32.3659	-108.865	-194.15	-272.891	-200.11	-115.218
0.36222	-6.48616	-32.2744	-108.61	-193.487	-272.411	-198.909	-116.04
0.3625	-6.54242	-32.3441	-109.004	-193.265	-273.69	-201.646	-119.426
0.36278	-6.57391	-32.3866	-109.249	-193.777	-275.336	-204.111	-119.276
0.36306	-6.63761	-32.4732	-108.983	-193.833	-275.159	-206.2	-121.036
0.36333	-6.67918	-32.5515	-108.972	-194.092	-274.647	-204.265	-120.147
0.36361	-6.68489	-32.3822	-109.189	-193.676	-274.023	-201.87	-116.7
0.36389	-6.72255	-32.3563	-109.382	-193.578	-273.59	-203.4	-115.814
0.36417	-6.74721	-32.188	-109.785	-193.297	-271.613	-205.283	-115.547
0.36444	-6.76358	-32.1701	-110.116	-193.343	-272.984	-207.078	-114.023
0.36472	-6.69348	-31.9932	-110.667	-193.85	-273.686	-209.805	-113.595
0.365	-6.62627	-32.0531	-110.53	-194.509	-272.929	-207.783	-114.902
0.36528	-6.64814	-32.1679	-110.659	-194.957	-272.266	-207.867	-112.229
0.36556	-6.62324	-32.036	-110.145	-194.338	-272.054	-209.045	-112.74
0.36583	-6.62337	-32.2559	-110.058	-194.904	-272.413	-207.494	-112.507
0.36611	-6.65132	-32.2013	-110.491	-195.202	-272.201	-208.688	-111.606
0.36639	-6.67402	-31.95	-110.862	-195.462	-273.572	-208.378	-113.274
0.36667	-6.68936	-32.0179	-111.495	-196.953	-274.553	-209.864	-111.855
0.36694	-6.61187	-32.0164	-112.121	-197.286	-275.941	-210.025	-109.569
0.36722	-6.57499	-32.2109	-112.306	-198.453	-275.001	-211.299	-111.968
0.3675	-6.61571	-32.264	-112.313	-199.285	-275.438	-211.884	-113.971
0.36778	-6.62754	-32.0432	-111.889	-199.664	-276.611	-208.672	-113.897
0.36806	-6.64961	-32.1101	-111.379	-200.143	-277.183	-205.427	-113.403
0.36833	-6.68126	-32.0801	-111.394	-197.873	-276.867	-203.779	-113.267
0.36861	-6.74422	-32.2369	-111.632	-196.887	-277.126	-204.173	-110.969
0.36889	-6.8027	-32.1832	-111.713	-197.433	-276.664	-204.27	-108.438
0.36917	-6.78681	-32.2565	-111.504	-198.176	-274.305	-205.292	-109.46
0.36944	-6.75382	-32.3788	-112.023	-197.926	-271.979	-205.552	-109.624
0.36972	-6.79668	-32.4551	-112.298	-197.562	-271.316	-204.745	-108.388
0.37	-6.83205	-32.3002	-112.712	-196.597	-269.992	-205.225	-108.733
0.37028	-6.83633	-32.2961	-113.257	-196.359	-272.017	-206.45	-108.892
0.37056	-6.89803	-32.1803	-113.86	-195.059	-273.081	-208.512	-111.497
0.37083	-6.90817	-32.3153	-114.521	-193.636	-273.246	-210.096	-111.463
0.37111	-6.88028	-32.3433	-114.935	-193.208	-273.368	-211.036	-113.055
0.37139	-6.88404	-32.2041	-114.437	-192.657	-273.841	-208.76	-111.635
0.37167	-6.8441	-32.0999	-112.968	-193.367	-273.671	-204.31	-112.095
0.37194	-6.85643	-32.2565	-111.89	-192.899	-272.742	-204.75	-111.142
0.37222	-6.86517	-32.1617	-112.412	-193.377	-272.387	-204.728	-112.242
0.3725	-6.89686	-32.2066	-112.964	-193.775	-273.4	-205.216	-113.241
0.37278	-6.94516	-32.2261	-113.342	-194.328	-275.328	-203.538	-112.809
0.37306	-6.98465	-32.2438	-113.769	-195.083	-277.37	-204.645	-117.795
0.37333	-6.97726	-32.2822	-113.973	-194.98	-276.355	-206.001	-118.514
0.37361	-6.95774	-32.4104	-114.633	-194.302	-276.589	-204.935	-119.369
0.37389	-6.92554	-32.1302	-114.784	-194.059	-277.157	-205.178	-119.651
0.37417	-6.91231	-32.0232	-114.946	-194.882	-278.493	-205.663	-119.782
0.37444	-6.93006	-32.106	-114.851	-194.405	-279.602	-208.102	-120.225
0.37472	-6.96686	-32.194	-112.668	-194.261	-280.543	-208.806	-121.711
0.375	-6.98293	-31.9331	-113.307	-193.842	-282.735	-211.497	-123.451
0.37528	-6.9377	-32.1766	-113.953	-194.56	-283.849	-211.868	-123.178
0.37556	-6.85972	-32.1751	-114.508	-194.995	-283.008	-211.75	-124.228
0.37583	-6.65408	-32.3994	-114.774	-194.607	-283.62	-209.8	-124.204
0.37611	-6.64289	-32.2965	-114.208	-195.172	-285.593	-207.608	-121.704
0.37639	-6.64264	-32.1268	-112.653	-194.346	-287.369	-208.556	-122.588
0.37667	-6.5843	-32.0962	-111.861	-193.478	-288.153	-208.113	-122.127
0.37694	-6.59384	-32.1501	-112.375	-194.264	-289.536	-209.42	-117.343
0.37722	-6.5531	-31.9995	-112.471	-195.104	-290.232	-211.078	-116.453
0.3775	-6.52034	-32.0746	-110.781	-195.755	-289.75	-214.32	-115.029
0.37778	-6.57839	-32.1617	-111.023	-195.12	-290.671	-216.564	-116.795
0.37806	-6.61106	-32.2148	-110.965	-195.181	-292.288	-214.666	-116.157
0.37833	-6.6498	-32.2729	-110.96	-195.492	-289.675	-214.985	-111.015
0.37861	-6.70387	-32.2042	-111.078	-196.297	-288.033	-214.113	-111.52
0.37889	-6.75641	-32.3467	-111.276	-196.684	-288.018	-212.632	-113.82
0.37917	-6.77128	-32.3725	-110.76	-197.444	-289.927	-209.595	-112.931
0.37944	-6.81136	-32.5041	-110.383	-198.097	-291.495	-210.015	-113.144
0.37972	-6.86582	-32.4153	-110.859	-198.512	-292.644	-208.64	-114.282
0.38	-6.90906	-32.4144	-110.829	-198.717	-294.395	-208.454	-111.462
0.38028	-6.93867	-32.5083	-111.032	-199.243	-294.844	-210.428	-111.058
0.38056	-6.94943	-32.635	-111.826	-197.1	-296.816	-212.466	-110.842
0.38083	-6.88525	-32.4361	-112.537	-198.337	-297.439	-212.651	-111.967
0.38111	-6.89996	-32.5741	-113.146	-199.553	-297.199	-212.68	-112.169
0.38139	-6.92592	-32.4829	-113.608	-200.13	-291.072	-209.664	-109.71
0.38167	-6.93462	-32.5333	-114.128	-201.642	-278.245	-206.762	-110.754
0.38194	-6.931	-32.3591	-114.366	-200.592	-281.158	-208.569	-114.921
0.38222	-6.92642	-32.0288	-114.681	-200.423	-284.86	-210.949	-115.411
0.3825	-6.96598	-32.0985	-114.931	-198.798	-286.193	-212.431	-114.247
0.38278	-6.94544	-32.2007	-114.43	-198.665	-285.267	-212.067	-112.256
0.38306	-6.9847	-32.3193	-114.331	-200.303	-286.155	-212.756	-112.839
0.38333	-7.03171	-32.2159	-114.157	-200.018	-285.757	-212.855	-113.439
0.38361	-7.0549	-32.1832	-113.639	-199.822	-286.856	-213.652	-115.907
0.38389	-7.05041	-31.9947	-113.885	-198.205	-286.579	-214.567	-113.611
0.38417	-7.03179	-32.1124	-114.068	-197.234	-284.912	-215.083	-109.357
0.38444	-7.03468	-32.0643	-114.483	-196.718	-283.561	-213.473	-106.012
0.38472	-7.0678	-32.1901	-115.039	-197.54	-284.039	-210.697	-107.555
0.385	-7.10261	-32.2916	-115.584	-196.262	-284.85	-209.851	-106.181
0.38528	-7.14669	-32.2413	-115.789	-196.626	-284.491	-209.836	-104.346
0.38556	-7.17732	-32.1115	-115.253	-195.989	-281.984	-209.371	-103.805
0.38583	-7.22551	-32.1564	-115.655	-194.992	-283.026	-210.455	-105.172
0.38611	-7.27088	-32.1366	-116.08	-193.53	-283.666	-208.966	-108.177
0.38639	-7.20762	-32.1538	-115.943	-191.186	-285.167	-206.144	-110.34
0.38667	-7.22758	-32.3124	-115.396	-191.781	-285.124	-206.3	-113.061
0.38694	-7.24029	-32.2275	-115.266	-191.563	-286.405	-209.381	-113.436
0.38722	-7.19832	-32.233	-115.6	-191.375	-286.997	-211.139	-111.798
0.3875	-7.21414	-32.3449	-115.758	-191.51	-286.819	-211.883	-113.526
0.38778	-7.09184	-32.3591	-115.796	-191.321	-286.884	-212.505	-114.906
0.38806	-7.09711	-32.2127	-115.244	-190.238	-286.579	-212.494	-111.553
0.38833	-7.13019	-32.3715	-114.742	-190.362	-285.447	-216.48	-111.608
0.38861	-7.16366	-32.3929	-114.007	-190.827	-287.555	-216.302	-114.186
0.38889	-7.18069	-32.3799	-113.867	-190.702	-291.382	-214.959	-115.268
0.38917	-7.11501	-32.4368	-113.673	-190.844	-291.948	-214.382	-114.067
0.38944	-7.11006	-32.1984	-113.894	-190.499	-292.084	-213.472	-111.825
0.38972	-7.02643	-32.1304	-113.48	-190.028	-292.4	-210.836	-112.235
0.39	-7.00579	-32.1387	-112.993	-190.346	-292.453	-209.061	-114.45
0.39028	-7.04838	-32.14	-113.598	-190.218	-292.791	-208.73	-116.349
0.39056	-7.06191	-32.165	-113.831	-191.526	-294.394	-209.141	-115.164
0.39083	-7.09794	-32.2924	-114.083	-190.85	-295.213	-209.42	-115.177
0.39111	-7.09761	-32.4434	-114.513	-190.499	-296.296	-208.303	-114.255
0.39139	-7.1451	-32.4713	-115.227	-191.081	-298.81	-207.002	-113.188
0.39167	-7.13303	-32.4373	-115.337	-190.995	-300.306	-208.135	-113.171
0.39194	-7.11475	-32.2083	-115.778	-191.321	-302.309	-208.466	-110.857
0.39222	-7.12451	-32.338	-116.375	-191.804	-303.863	-208.099	-108.52
0.3925	-7.13352	-32.499	-116.957	-191.999	-303.979	-207.892	-107.912
0.39278	-7.12577	-32.3063	-116.162	-192.595	-304.293	-208.418	-108.525
0.39306	-7.0979	-32.4354	-114.086	-193.45	-304.49	-208.94	-108.63
0.39333	-7.10392	-32.3331	-113.4	-193.729	-304.711	-208.336	-111.128
0.39361	-7.14088	-32.3955	-113.262	-193.308	-306.731	-206.829	-111.146
0.39389	-7.14476	-32.2915	-112.888	-193.411	-308.871	-202.958	-110.991
0.39417	-7.11217	-32.3411	-113.078	-191.844	-310.153	-202.846	-111.6
0.39444	-7.08279	-32.4207	-113.374	-191.355	-309.294	-202.668	-111.759
0.39472	-7.0446	-32.3423	-113.784	-191.955	-306.682	-204.921	-111.051
0.395	-7.02102	-32.3816	-114.136	-190.854	-307.987	-203.532	-109.68
0.39528	-6.99235	-32.206	-114.483	-191.144	-308.841	-201.411	-110.954
0.39556	-7.03138	-32.3064	-114.949	-191.02	-309.914	-201.273	-115.236
0.39583	-7.04943	-32.4826	-114.968	-190.789	-310.058	-201.428	-116.218
0.39611	-7.0895	-32.5015	-115.154	-189.724	-309.949	-201.214	-117.946
0.39639	-7.05418	-32.4643	-115.384	-189.315	-310.001	-201.409	-119.022
0.39667	-6.98219	-32.373	-115.661	-187.792	-310.464	-200.742	-118.267
0.39694	-6.87562	-32.2934	-115.869	-188.535	-309.306	-202.37	-116.953
0.39722	-6.82175	-32.4461	-116.033	-188.866	-309.33	-202.149	-115.572
0.3975	-6.8699	-32.2347	-116.126	-188.658	-311.554	-201.395	-117.834
0.39778	-6.92221	-32.2282	-115.853	-188.364	-312.191	-202.032	-116.401
0.39806	-6.93546	-32.2903	-114.819	-189.303	-310.647	-203.247	-118.625
0.39833	-6.9165	-32.3919	-115.032	-190.616	-309.641	-205.605	-118.128
0.39861	-6.81107	-32.3471	-114.631	-190.369	-308.529	-207.441	-119.033
0.39889	-6.84361	-32.394	-114.393	-190.072	-302.708	-204.653	-118.386
0.39917	-6.89035	-32.3258	-114.639	-190.827	-302.113	-201.783	-117.703
0.39944	-6.92704	-32.1898	-115.078	-190.152	-301.46	-201.334	-116.478
0.39972	-6.9359	-32.3038	-115.476	-189.768	-297.371	-200.903	-115.21
0.4	-6.91912	-32.4283	-115.781	-189.606	-300.098	-201.477	-117.029
0.40028	-6.88941	-32.2134	-115.866	-188.978	-300.698	-200.332	-117.355
0.40056	-6.91914	-32.1487	-115.877	-188.39	-297.383	-200.7	-120.366
0.40083	-6.96814	-32.294	-114.338	-189.026	-295.269	-201.758	-116.666
0.40111	-6.92761	-32.4246	-114.228	-189.332	-297.438	-202.217	-114.71
0.40139	-6.87179	-32.2692	-114.219	-189.788	-298.615	-203.838	-116.082
0.40167	-6.91891	-32.2457	-114.446	-189.263	-298.942	-204.497	-116.943
0.40194	-6.95303	-32.3574	-114.571	-189.784	-297.443	-203.453	-114.642
0.40222	-6.96938	-32.4434	-114.083	-190.555	-296.842	-204.007	-113.142
0.4025	-7.00634	-32.2577	-113.673	-187.763	-298.016	-203.68	-113.571
0.40278	-7.05233	-32.3318	-114.214	-187.463	-296.009	-203.338	-111.285
0.40306	-7.05938	-32.2783	-114.234	-187.402	-296.929	-202.912	-110.93
0.40333	-7.08102	-32.3799	-113.654	-187.175	-297.25	-202.514	-109.485
0.40361	-7.06692	-32.2556	-111.189	-187.139	-297.557	-201.682	-109.756
0.40389	-7.12876	-32.2364	-110.543	-187.36	-296.444	-200.167	-110.774
0.40417	-7.14616	-32.3523	-110.137	-186.974	-290.866	-201.441	-111.389
0.40444	-7.19119	-32.3838	-110.355	-187.243	-292.401	-204.568	-111.627
0.40472	-7.19247	-32.4438	-110.07	-187.154	-291.3	-207.376	-111.325
0.405	-7.20799	-32.4163	-109.493	-187.113	-290.156	-207.851	-109.31
0.40528	-7.23846	-32.492	-109.709	-186.688	-289.712	-206.628	-107.981
0.40556	-7.24101	-32.5132	-109.685	-187.435	-289.005	-208.129	-108.424
0.40583	-7.20593	-32.5122	-109.231	-188.023	-287.808	-207.774	-105.636
0.40611	-7.18394	-32.5083	-107.695	-188.629	-287.441	-206.912	-104.601
0.40639	-7.15965	-32.5386	-107.826	-188.542	-284.535	-203.849	-106.998
0.40667	-7.18975	-32.4927	-107.829	-189.812	-283.288	-204.693	-110.642
0.40694	-7.22173	-32.4913	-107.963	-190.141	-284.994	-203.652	-112.246
0.40722	-7.22467	-32.6232	-107.89	-189.284	-285.044	-203.569	-116.387
0.4075	-7.21008	-32.4925	-107.109	-189.529	-286.231	-201.299	-117.494
0.40778	-7.20772	-32.437	-105.328	-189.619	-286.37	-198.879	-117.986
0.40806	-7.26509	-32.4417	-105.501	-190.627	-285.638	-198.862	-116.375
0.40833	-7.21311	-32.5491	-105.88	-190.461	-285.39	-199.28	-115.567
0.40861	-7.06727	-32.3482	-106.002	-190.904	-286.557	-198.292	-115.323
0.40889	-7.1135	-32.2706	-106.49	-191.217	-288.786	-197.416	-115.273
0.40917	-7.14	-32.1567	-106.78	-191.637	-290.056	-197.07	-113.895
0.40944	-7.11578	-32.1743	-107.01	-192.428	-289.934	-199.074	-113.578
0.40972	-7.13859	-32.0948	-107.169	-192.417	-288.532	-201.841	-110.748
0.41	-7.14891	-31.8003	-107.504	-191.542	-287.399	-199.836	-108.562
0.41028	-7.16563	-31.6927	-107.976	-191.25	-283.97	-199.521	-107.312
0.41056	-7.1242	-31.801	-108.259	-191.39	-285.344	-196.771	-105.553
0.41083	-7.13303	-31.804	-108.662	-192.793	-287.217	-194.534	-105.308
0.41111	-7.13487	-31.7794	-109.049	-192.759	-285.276	-198.093	-105.758
0.41139	-7.15558	-31.831	-109.27	-192.791	-284.911	-202.036	-108.259
0.41167	-7.14696	-31.8376	-109.461	-192.427	-285.806	-201.196	-108.315
0.41194	-7.14162	-31.867	-109.969	-192.449	-286.257	-203.262	-109.332
0.41222	-7.17564	-31.7545	-110.339	-192.992	-286.619	-205.057	-109.697
0.4125	-7.16233	-31.8236	-110.762	-192.727	-286.299	-203.984	-111.806
0.41278	-7.2065	-31.8448	-111.159	-191.154	-286.082	-201.424	-113.555
0.41306	-7.21693	-32.0754	-111.351	-190.9	-286.924	-200.865	-111.171
0.41333	-7.19457	-31.9167	-111.399	-191.363	-288.574	-201.185	-112.172
0.41361	-7.20348	-32.0226	-111.562	-191.22	-289.393	-203.578	-113.269
0.41389	-7.21583	-31.9242	-110.902	-191.445	-290.836	-205.367	-114.363
0.41417	-7.23417	-32.0692	-111.259	-190.571	-291.858	-207.789	-111.005
0.41444	-7.27312	-31.8737	-111.042	-190.807	-292.79	-206.43	-109.49
0.41472	-7.30516	-31.9531	-110.272	-191.544	-294.038	-206.226	-107.698
0.415	-7.33268	-31.8929	-108.67	-191.066	-294.068	-208.358	-106.829
0.41528	-7.34213	-31.8477	-109.207	-191.133	-294.274	-209.43	-106.894
0.41556	-7.38738	-31.8449	-109.633	-191.087	-295.428	-208.278	-109.055
0.41583	-7.39094	-31.9546	-109.629	-190.416	-294.396	-206.005	-111.97
0.41611	-7.42673	-31.7742	-109.49	-188.846	-293.039	-205.014	-111.237
0.41639	-7.40514	-31.8078	-109.841	-188.797	-292.558	-201.34	-109.42
0.41667	-7.43597	-31.7945	-110.153	-188.536	-292.752	-199.504	-109.217
0.41694	-7.43378	-31.8107	-110.485	-187.911	-293.954	-197.963	-109.961
0.41722	-7.36139	-31.7374	-109.896	-187.802	-293.765	-198.531	-108.524
0.4175	-7.342	-31.7924	-110.097	-187.627	-293.13	-200.187	-104.829
0.41778	-7.33266	-31.7914	-109.73	-187.753	-294.249	-203.604	-101.518
0.41806	-7.2529	-31.8995	-110.174	-188.346	-294.78	-204.699	-102.975
0.41833	-7.09916	-31.7333	-110.67	-188.464	-294.798	-202.903	-104.521
0.41861	-7.10234	-31.6677	-111.16	-188.23	-295.799	-202.751	-106.621
0.41889	-7.12651	-31.7822	-111.352	-188.28	-295.797	-204.483	-108.028
0.41917	-7.11902	-31.7556	-111.202	-189.022	-294.849	-204.629	-109.301
0.41944	-7.16556	-31.8522	-110.509	-189.306	-295.578	-205.556	-111.196
0.41972	-7.16472	-31.7577	-110.065	-189.563	-294.46	-206.786	-109.97
0.42	-7.14663	-31.8025	-110.405	-189.997	-295.057	-208.557	-110.251
0.42028	-7.02647	-31.8501	-110.797	-190.841	-295.796	-209.642	-110.869
0.42056	-7.00144	-31.8327	-110.853	-191.292	-296.092	-212.407	-111.477
0.42083	-7.04317	-31.67	-111.211	-190.604	-296.348	-208.825	-109.028
0.42111	-7.05509	-31.7687	-111.134	-190.566	-297.905	-208.393	-109.991
0.42139	-7.07113	-31.8464	-111.764	-190.951	-298.714	-209.015	-114.461
0.42167	-7.09189	-31.854	-112.139	-191.93	-299.569	-207.928	-112.809
0.42194	-7.10652	-31.944	-112.567	-192.104	-299.067	-204.19	-110.719
0.42222	-7.10766	-32.0312	-112.479	-192.381	-298.288	-206.048	-106.486
0.4225	-7.13932	-32.0912	-112.861	-192.858	-300.688	-207.26	-106.006
0.42278	-7.12443	-32.1726	-113.549	-193.264	-302.25	-208.498	-105.72
0.42306	-7.05513	-32.1313	-114.283	-193.459	-302.394	-207.042	-105.805
0.42333	-6.9281	-31.9602	-114.509	-194.323	-296.839	-206.02	-104.432
0.42361	-6.96049	-32.0772	-114.675	-193.435	-291.333	-206.392	-105.324
0.42389	-7.00012	-32.0467	-115.18	-193.279	-291.796	-208.865	-108.065
0.42417	-7.05239	-32.0334	-115.721	-192.555	-291.875	-209.206	-110.526
0.42444	-7.03831	-31.8469	-116.233	-192.839	-290.324	-209.46	-112.324
0.42472	-6.9998	-31.7779	-116.94	-193.737	-286.985	-211.835	-113.928
0.425	-6.83871	-31.8169	-116.075	-193.753	-285.926	-211.559	-115.267
0.42528	-6.7324	-31.9836	-115.538	-193.943	-285.868	-208.74	-116.195
0.42556	-6.81196	-31.9456	-115.859	-194.455	-285.797	-207.259	-116.969
0.42583	-6.8088	-31.8947	-116.327	-192.31	-286.124	-205.725	-117.662
0.42611	-6.69109	-31.9199	-116.475	-193.075	-285.867	-202.234	-114.468
0.42639	-6.5856	-31.9384	-115.684	-193.556	-286.166	-201.896	-112.167
0.42667	-6.59884	-31.9657	-115.735	-193.743	-284.827	-204.372	-112.958
0.42694	-6.62096	-31.8517	-114.712	-194.572	-284.985	-201.17	-114.421
0.42722	-6.62408	-31.8075	-113.752	-194.905	-282.641	-201.588	-116.543
0.4275	-6.61837	-31.7047	-113.12	-195.098	-282.168	-202.122	-118.068
0.42778	-6.62059	-31.7089	-113.067	-195.03	-281.23	-201.07	-118.009
0.42806	-6.6564	-31.6754	-112.761	-196.175	-280.924	-203.255	-115.09
0.42833	-6.63503	-31.8195	-112.384	-196.6	-281.264	-206.434	-114.547
0.42861	-6.6563	-31.8749	-112.441	-196.666	-281.747	-206.152	-117.452
0.42889	-6.70427	-31.9419	-112.25	-197.005	-280.917	-204.032	-121.466
0.42917	-6.7571	-31.9198	-111.347	-196.493	-281.112	-202.452	-119.614
0.42944	-6.79068	-31.822	-111.318	-196.893	-281.44	-200.149	-117.282
0.42972	-6.81802	-31.8378	-111.495	-196.322	-283.046	-200.783	-115.798
0.43	-6.78593	-31.8556	-111.74	-195.287	-282.931	-200.893	-118.277
0.43028	-6.78001	-31.8906	-111.808	-195.476	-281.094	-200.676	-114.739
0.43056	-6.84618	-31.7548	-112.081	-196.489	-282.306	-200.191	-116.781
0.43083	-6.87273	-31.7788	-111.382	-197.241	-282.086	-200.621	-115.446
0.43111	-6.82044	-31.9446	-110.432	-197.367	-281.232	-201.751	-112.263
0.43139	-6.86914	-31.9166	-110.462	-197.79	-281.827	-203.31	-108.214
0.43167	-6.88497	-31.9747	-110.204	-196.012	-282.927	-204.422	-103.893
0.43194	-6.84758	-32.0268	-109.721	-194.878	-283.792	-204.885	-105.497
0.43222	-6.86087	-31.9738	-109.89	-195.556	-283.984	-201.881	-103.658
0.4325	-6.89907	-31.9339	-110.048	-195.649	-284.335	-201.798	-103.682
0.43278	-6.95092	-31.8709	-109.589	-196.169	-283.935	-199.871	-107.503
0.43306	-6.92619	-31.5522	-109.261	-196.101	-284.227	-199.884	-108.023
0.43333	-6.96	-31.6072	-109.147	-196.326	-284.043	-197.128	-108.969
0.43361	-6.97307	-31.622	-109.239	-196.214	-282.777	-197.933	-107.683
0.43389	-7.00709	-31.6059	-108.997	-195.357	-284.13	-198.979	-108.046
0.43417	-7.0186	-31.5843	-107.278	-195.64	-285.029	-201.1	-107.749
0.43444	-6.97189	-31.6506	-107.205	-195.705	-283.259	-202.146	-109.449
0.43472	-6.98378	-31.866	-107.318	-196.115	-283.905	-201.557	-111.061
0.435	-7.02067	-31.7702	-107.496	-194.714	-285.872	-199.111	-114.633
0.43528	-7.04725	-31.7423	-107.73	-195.013	-285.804	-199.804	-115.185
0.43556	-6.9308	-31.8172	-108.133	-194.763	-285.067	-200.871	-116.211
0.43583	-6.97557	-32.0235	-108.021	-194.408	-285.747	-201.766	-112.996
0.43611	-6.98329	-31.9424	-107.966	-194.758	-286.917	-202.765	-111.831
0.43639	-6.99775	-31.9463	-108.057	-195.88	-287.303	-203.944	-109.852
0.43667	-7.02917	-32.0749	-108.393	-195.867	-287.936	-205.347	-110.054
0.43694	-7.07754	-31.9708	-108.713	-195.936	-288.243	-203.023	-109.674
0.43722	-7.04164	-32.0423	-108.427	-196.029	-288.954	-201.781	-111.772
0.4375	-7.05843	-32.0343	-108.455	-196.523	-289.595	-196.976	-113.642
0.43778	-7.04675	-31.8158	-107.462	-197.155	-288.662	-197.357	-111.27
0.43806	-7.07362	-31.9105	-107.543	-196.725	-288.549	-197.055	-112.545
0.43833	-7.09613	-31.9472	-107.56	-197.277	-288.087	-197.779	-108.337
0.43861	-7.11694	-32.0196	-106.725	-198.081	-288.309	-199.048	-108.337
0.43889	-7.05654	-32.0394	-106.994	-198.408	-289.327	-201.083	-107.383
0.43917	-7.1179	-31.9505	-106.593	-199.001	-289.914	-202.03	-106.718
0.43944	-7.08851	-31.8433	-107.17	-198.906	-291.073	-202.018	-107.521
0.43972	-7.05939	-31.9008	-106.908	-199.071	-291.103	-200.351	-107.838
0.44	-7.10297	-31.9476	-106.572	-199.802	-291.729	-199.88	-109.704
0.44028	-7.05234	-31.8938	-107.085	-200.072	-293.557	-198.621	-111.008
0.44056	-6.99798	-31.99	-107.122	-198.232	-294.448	-196.579	-110.079
0.44083	-6.87521	-32.1303	-107.281	-198.766	-293.952	-196.882	-112.333
0.44111	-6.90243	-32.0647	-107.057	-198.29	-293.605	-197.011	-113.139
0.44139	-6.9709	-31.8362	-106.79	-196.371	-293.841	-198.776	-111.742
0.44167	-7.02812	-31.7887	-107.027	-196.645	-294.998	-200.695	-111.373
0.44194	-7.05601	-31.6126	-107.467	-195.545	-295.645	-199.78	-113.507
0.44222	-7.05087	-31.6812	-108.039	-194.988	-296.045	-198.175	-112.888
0.4425	-7.06188	-31.6758	-108.295	-195.108	-295.934	-196.122	-113.9
0.44278	-7.10315	-31.7134	-108.485	-192.563	-296.126	-196.229	-119.211
0.44306	-7.14157	-31.6786	-107.692	-193.119	-296.843	-196	-119.513
0.44333	-7.11948	-31.783	-107.629	-193.886	-296.344	-198.281	-118.697
0.44361	-7.13823	-31.8224	-107.559	-193.297	-295.346	-197.671	-113.732
0.44389	-7.19095	-31.8391	-107.693	-194.089	-294.994	-195.97	-110.137
0.44417	-7.23747	-31.952	-107.394	-194.716	-295.23	-196.816	-110.043
0.44444	-7.27099	-31.9089	-108.065	-194.697	-296.019	-194.639	-108.279
0.44472	-7.30735	-31.8182	-108.686	-194.552	-296.087	-197.138	-109.446
0.445	-7.33498	-31.8483	-109.293	-194.624	-292.938	-197.641	-110.639
0.44528	-7.32325	-31.8992	-109.69	-195.048	-292.619	-202.104	-105.673
0.44556	-7.2538	-31.9234	-110.241	-195.626	-292.161	-202.452	-105.797
0.44583	-7.23353	-31.9567	-110.89	-196.456	-292.811	-203.688	-105.144
0.44611	-7.20196	-31.9946	-111.47	-197.333	-292.2	-202.247	-103.205
0.44639	-7.23481	-31.8761	-111.974	-196.839	-292.519	-202.806	-103.844
0.44667	-7.28486	-32.0302	-112.234	-195.783	-291.427	-202.504	-102.883
0.44694	-7.30905	-32.1457	-112.612	-196.373	-291.172	-201.732	-99.4524
0.44722	-7.32346	-32.1614	-112.845	-196.025	-292.719	-202.43	-101.118
0.4475	-7.34736	-32.2007	-113.301	-195.832	-293.866	-201.529	-102.767
0.44778	-7.37733	-32.3141	-113.563	-194.768	-296.698	-199.977	-103.247
0.44806	-7.43406	-32.3832	-113.793	-192.126	-296.41	-195.561	-104.318
0.44833	-7.446	-32.4575	-113.754	-190.752	-296.692	-195.83	-103.2
0.44861	-7.30698	-32.4056	-113.874	-188.217	-295.223	-197.097	-106.344
0.44889	-7.32825	-32.4888	-114.519	-187.438	-295.923	-196.157	-104.099
0.44917	-7.17411	-32.416	-114.967	-187.632	-296.86	-196.914	-103.236
0.44944	-7.22526	-32.365	-115.647	-187.279	-298.897	-195.621	-105.144
0.44972	-7.26193	-32.3233	-116.382	-187.751	-299.091	-195.549	-109.398
0.45	-7.2548	-32.4014	-116.984	-188.184	-298.567	-197.991	-113.773
0.45028	-7.2634	-32.4965	-117.413	-188.169	-296.371	-200.507	-117.502
0.45056	-7.24422	-32.6264	-117.916	-187.521	-297.646	-203.636	-118.063
0.45083	-7.18218	-32.6	-118.534	-186.558	-298.017	-202.169	-116.493
0.45111	-7.17318	-32.5166	-119.123	-186.458	-298.313	-199.842	-114.137
0.45139	-7.1507	-32.5819	-119.678	-186.862	-298.353	-198.339	-113.141
0.45167	-7.07256	-32.568	-120.149	-188.293	-298.17	-198.721	-112.85
0.45194	-7.12193	-32.4108	-119.414	-188.561	-298.93	-196.349	-109.356
0.45222	-7.11091	-32.4312	-117.691	-189.299	-299.325	-197.154	-113.836
0.4525	-7.16894	-32.5186	-118.213	-189.984	-301.984	-196.612	-111.582
0.45278	-7.10284	-32.4678	-118.685	-189.745	-297.333	-195.523	-112.585
0.45306	-7.00622	-32.5785	-119.129	-189.869	-289.814	-196.178	-109.877
0.45333	-6.92669	-32.4881	-119.594	-189.565	-292.257	-197.128	-109.39
0.45361	-6.93159	-32.3314	-120.147	-190.231	-294.683	-199.657	-109.44
0.45389	-6.97456	-32.1958	-120.713	-189.718	-296.093	-199.14	-109.739
0.45417	-6.94177	-32.2086	-121.212	-189.543	-294.733	-198.557	-107.624
0.45444	-6.98405	-32.1775	-121.821	-188.116	-293.431	-197.435	-109.431
0.45472	-7.01736	-32.0083	-122.128	-188.035	-293.911	-194.749	-109.979
0.455	-7.03758	-32.1049	-122.601	-188.795	-295.529	-194.102	-108.189
0.45528	-7.07727	-31.9917	-123.092	-188.865	-295.083	-196.308	-108.911
0.45556	-7.08277	-31.9468	-123.6	-189.168	-294.419	-198.711	-109.32
0.45583	-7.10074	-31.8895	-124.166	-190.064	-294.449	-199.807	-109.506
0.45611	-7.08879	-32.0576	-124.664	-190.467	-293.538	-202.859	-109.053
0.45639	-7.04404	-32.1901	-124.88	-191.719	-294.81	-202.517	-108.949
0.45667	-7.0294	-32.0816	-124.622	-191.819	-297.741	-201.117	-106.087
0.45694	-7.06952	-32.1696	-125.138	-192.52	-300.317	-199.87	-103.188
0.45722	-7.05921	-32.1709	-125.604	-193.82	-300.913	-197.358	-105.277
0.4575	-6.97048	-32.1428	-126.08	-195.102	-300.121	-194.384	-106.468
0.45778	-6.96059	-32.2564	-126.68	-195.626	-298.152	-192.291	-107.982
0.45806	-6.95536	-32.2245	-127.17	-195.596	-296.332	-194.252	-108.453
0.45833	-6.99089	-32.1864	-127.779	-195.719	-296.528	-196.532	-107.013
0.45861	-6.99787	-32.1951	-128.128	-193.889	-297.672	-194.005	-108.285
0.45889	-7.01697	-32.1872	-127.851	-193.848	-298.012	-193.168	-108.047
0.45917	-7.01779	-32.097	-128.381	-193.963	-297.86	-192.943	-107.166
0.45944	-6.99078	-31.9668	-128.842	-193.468	-297.927	-192.4	-105.973
0.45972	-6.97092	-32.0269	-128.988	-194.027	-298.734	-194.958	-104.816
0.46	-6.94057	-32.0217	-129.262	-191.049	-298.532	-195.545	-104.936
0.46028	-6.93086	-32.0564	-129.775	-191.011	-299.887	-197.398	-105.33
0.46056	-6.9223	-31.8593	-130.376	-190.558	-302.044	-197.932	-103.354
0.46083	-6.94833	-31.8638	-130.419	-190.026	-302.426	-195.479	-105.12
0.46111	-6.9807	-31.9703	-129.742	-189.771	-296.494	-194.619	-105.477
0.46139	-7.02364	-32.0151	-130.36	-190.253	-294.188	-193.056	-108.481
0.46167	-7.02401	-31.986	-130.879	-190.407	-294.382	-194.983	-110.05
0.46194	-7.01581	-32.0854	-130.856	-190.361	-296.281	-195.59	-106.409
0.46222	-7.03406	-32.1448	-130.612	-189.736	-298.768	-196.73	-106.793
0.4625	-7.06332	-31.9603	-130.76	-190.077	-298.459	-196.313	-109.557
0.46278	-7.06113	-32.1794	-131.19	-190.517	-299.463	-200.466	-109.8
0.46306	-7.02698	-32.0657	-131.555	-191.206	-301.166	-202.155	-110.893
0.46333	-6.97917	-32.1411	-131.379	-192.764	-305.201	-202.47	-112.368
0.46361	-6.98556	-32.177	-131.785	-193.179	-306.546	-201.763	-113.811
0.46389	-6.97473	-32.1832	-132.298	-193.631	-307.931	-201.42	-113.753
0.46417	-6.97506	-32.2633	-132.714	-193.435	-307.778	-201.467	-113.911
0.46444	-7.01862	-32.2029	-132.378	-193.469	-306.938	-204.468	-114.574
0.46472	-7.01218	-32.4429	-132.875	-193.679	-307.988	-205.727	-115.195
0.465	-7.02144	-32.2715	-133.366	-194.48	-309.367	-205.336	-113.405
0.46528	-7.03387	-32.2183	-133.121	-195.476	-310.16	-208.987	-111.377
0.46556	-7.0642	-32.3316	-133.491	-196.304	-310.996	-210.349	-114.737
0.46583	-7.02194	-32.4884	-132.204	-196.453	-312.824	-210.681	-116.341
0.46611	-7.03621	-32.5239	-132.205	-196.845	-313.051	-207.529	-117.996
0.46639	-7.0471	-32.3638	-132.315	-197.855	-313.134	-206.003	-118.391
0.46667	-7.08909	-32.5051	-132.801	-198.003	-314.739	-205.316	-116.28
0.46694	-7.11733	-32.5636	-133.019	-197.925	-315.326	-203.703	-115.032
0.46722	-7.04713	-32.7478	-133.453	-198.009	-316.686	-202.76	-115.035
0.4675	-7.07358	-32.6892	-133.927	-197.158	-313.872	-205.744	-116.364
0.46778	-7.06184	-32.5154	-133.891	-196.778	-314.331	-206.572	-115.103
0.46806	-7.08501	-32.6411	-134.187	-197.832	-314.1	-205.008	-114.931
0.46833	-7.05898	-32.6454	-134.568	-198.742	-314.841	-205.145	-114.107
0.46861	-7.07898	-32.6591	-134.796	-198.499	-315.707	-202.531	-115.265
0.46889	-7.01721	-32.7535	-135.168	-197.024	-314.142	-200.096	-116.627
0.46917	-7.02661	-32.617	-135.604	-192.589	-314.585	-198.951	-115.667
0.46944	-6.99754	-32.6319	-135.733	-189.745	-315.925	-199.07	-112.546
0.46972	-7.01544	-32.6393	-135.91	-189.528	-316.897	-196.594	-107.19
0.47	-7.03338	-32.5691	-136.114	-188.916	-316.195	-197.381	-106.644
0.47028	-7.0642	-32.5309	-136.046	-188.761	-316.765	-196.964	-106.595
0.47056	-7.07636	-32.6093	-136.269	-190.847	-316.798	-198.964	-106.782
0.47083	-7.06308	-32.6001	-136.599	-189.577	-318.773	-201.061	-107.144
0.47111	-7.07859	-32.4417	-136.467	-189.049	-320.934	-199.988	-108.514
0.47139	-7.09514	-32.2224	-135.798	-188.223	-320.859	-196.011	-107.806
0.47167	-7.10865	-32.3101	-134.997	-188.635	-317.138	-194.154	-104.984
0.47194	-7.13188	-32.2878	-134.541	-188.293	-316.841	-195.722	-105.203
0.47222	-7.16827	-32.1202	-134.149	-188.599	-317.102	-195.251	-105.549
0.4725	-7.18017	-32.1151	-133.277	-189.043	-314.599	-192.67	-105.641
0.47278	-7.17173	-32.2111	-132.852	-189.239	-314.672	-192.209	-106.843
0.47306	-7.19026	-32.2648	-133.004	-188.731	-315.536	-196.581	-108.971
0.47333	-7.2166	-32.3299	-132.544	-187.261	-316.477	-200.007	-109.103
0.47361	-7.24113	-32.1919	-131.162	-187.365	-316.325	-202.194	-105.932
0.47389	-7.22388	-32.3584	-131.342	-186.938	-314.736	-205.16	-109.817
0.47417	-7.24311	-32.3809	-130.409	-186.968	-315.927	-207.12	-115.247
0.47444	-7.27214	-32.4416	-130.397	-187.501	-317.234	-205.404	-113.125
0.47472	-7.25677	-32.5317	-129.558	-187.561	-316.909	-202.9	-110.434
0.475	-7.25296	-32.5056	-128.941	-187.936	-317.06	-200.8	-111.398
0.47528	-7.1963	-32.6173	-128.21	-188.178	-317.758	-200.23	-111.353
0.47556	-6.89033	-32.6235	-127.771	-188.472	-318.831	-198.74	-109.657
0.47583	-6.82241	-32.6784	-127.218	-189.038	-319.18	-198.664	-112.206
0.47611	-6.74586	-32.6645	-126.185	-189.694	-312.716	-195.393	-111.309
0.47639	-6.74592	-32.6531	-125.057	-188.798	-313.522	-196.015	-113.044
0.47667	-6.81886	-32.6484	-122.762	-188.815	-313.807	-198.699	-112.708
0.47694	-6.8236	-32.7467	-122.494	-189.431	-315.235	-198.021	-110.444
0.47722	-6.82081	-32.6223	-122.796	-190.038	-317.262	-197.558	-110.197
0.4775	-6.85994	-32.6715	-122.556	-190.44	-318.118	-195.362	-110.28
0.47778	-6.91594	-32.5601	-122.437	-190.848	-318.688	-195.245	-109.815
0.47806	-6.93157	-32.5073	-121.84	-191.237	-320.11	-195.616	-110.711
0.47833	-6.98944	-32.4121	-121.663	-191.883	-321.555	-195.909	-109.477
0.47861	-6.97998	-32.501	-121.731	-193.76	-322.028	-194.29	-112.092
0.47889	-7.01105	-32.6345	-121.614	-194.035	-321.781	-195.833	-110.831
0.47917	-7.00639	-32.6312	-121.31	-192.374	-320.563	-198.402	-108.506
0.47944	-7.016	-32.5954	-121.4	-193.103	-317.193	-197.846	-111.54
0.47972	-6.95971	-32.6721	-118.491	-194.335	-317.732	-196.337	-113.85
0.48	-6.87058	-32.7589	-117.399	-194.231	-319.377	-194.036	-113.887
0.48028	-6.90429	-32.8464	-118.037	-193.605	-319.653	-194.289	-115.612
0.48056	-6.95592	-32.8306	-118.005	-193.23	-319.946	-191.663	-115.899
0.48083	-7.00477	-32.9164	-118.132	-191.343	-319.766	-192.255	-112.937
0.48111	-7.03066	-32.8271	-118.342	-191.882	-307.675	-196.767	-107.016
0.48139	-7.03528	-32.8237	-118.583	-191.172	-303.49	-196.933	-107.92
0.48167	-6.98619	-32.7984	-118.707	-192.051	-300.099	-194.461	-108.271
0.48194	-7.03032	-32.7951	-118.886	-191.859	-297.204	-194.998	-107.625
0.48222	-7.07415	-32.8034	-119.071	-191.091	-297.978	-195.398	-109.414
0.4825	-7.03504	-32.6893	-119.261	-191.132	-296.341	-195.309	-110.154
0.48278	-7.03201	-32.7062	-119.482	-191.263	-298.024	-195.111	-109.102
0.48306	-7.1172	-32.6007	-119.903	-190.477	-300.471	-198.094	-111.392
0.48333	-7.15	-32.6263	-118.386	-189.647	-298.499	-198.42	-109.439
0.48361	-7.09216	-32.5975	-115.54	-190.511	-297.58	-201.646	-111.901
0.48389	-7.09168	-32.6687	-115.517	-191.295	-296.631	-203.219	-110.003
0.48417	-7.13018	-32.6195	-115.217	-191.111	-297.189	-203.146	-110.382
0.48444	-7.09073	-32.556	-114.39	-190.761	-295.994	-201.301	-110.02
0.48472	-7.05479	-32.6409	-114.65	-190.228	-296.853	-198.386	-108.958
0.485	-7.04106	-32.6938	-114.886	-188.533	-296.746	-197.083	-106.911
0.48528	-7.04056	-32.7818	-115.105	-188.696	-295.492	-198.825	-106.727
0.48556	-6.99851	-32.7869	-115.325	-189.865	-294.811	-199.59	-107.516
0.48583	-6.96323	-32.7639	-115.549	-191	-295.649	-198.561	-109.316
0.48611	-6.95998	-32.8534	-115.517	-190.928	-297.203	-198.089	-108.111
0.48639	-6.9536	-32.8125	-115.655	-191.067	-296.654	-199.018	-108.513
0.48667	-6.74568	-32.7832	-115.739	-190.747	-294.979	-195.369	-105.699
0.48694	-6.78169	-32.6686	-115.749	-190.391	-294.843	-192.198	-105.414
0.48722	-6.79924	-32.6412	-114.844	-190.365	-297.268	-192.647	-108.107
0.4875	-6.83916	-32.5901	-113.822	-188.952	-298.897	-193.937	-107.689
0.48778	-6.87832	-32.6129	-114.101	-189.353	-298.057	-195.792	-107.641
0.48806	-6.87302	-32.813	-114.381	-189.783	-298.707	-194.897	-107.764
0.48833	-6.83254	-32.747	-114.388	-189.707	-297.624	-190.587	-109.887
0.48861	-6.86526	-32.8868	-114.494	-190.135	-293.145	-187.917	-112.869
0.48889	-6.90446	-32.9278	-114.436	-190.502	-289.474	-187.415	-111.625
0.48917	-6.85648	-32.9505	-114.644	-190.935	-291.666	-188.542	-110.979
0.48944	-6.81037	-32.604	-115.251	-192.32	-291.925	-188.232	-108.204
0.48972	-6.7964	-32.4791	-115.064	-192.714	-292.788	-188.938	-108.506
0.49	-6.79734	-32.6896	-114.336	-193.433	-293.615	-190.303	-109.744
0.49028	-6.52812	-32.8336	-114.373	-193.731	-292.709	-191.73	-109.739
0.49056	-6.51861	-32.7434	-114.689	-192.531	-289.889	-193.128	-108.73
0.49083	-6.47923	-32.7902	-114.871	-191.758	-287.261	-193.281	-109.937
0.49111	-6.55653	-32.9059	-115.309	-190.445	-286.675	-192.23	-109.9
0.49139	-6.61298	-32.7815	-115.589	-189.98	-286.725	-189.626	-108.106
0.49167	-6.54549	-32.7534	-115.869	-189.788	-288.006	-189.451	-109.693
0.49194	-6.6245	-32.7577	-115.598	-190.143	-288.801	-190.685	-110.366
0.49222	-6.64705	-32.7358	-116.028	-189.282	-288.544	-191.535	-109.558
0.4925	-6.68453	-32.998	-116.069	-188.283	-289.15	-190.133	-106.545
0.49278	-6.71512	-33.0154	-116.357	-188.299	-290.83	-191.497	-103.68
0.49306	-6.73226	-32.8083	-116.804	-188.263	-291.039	-193.017	-105.354
0.49333	-6.77067	-32.9408	-116.866	-188.449	-290.693	-192.756	-108.516
0.49361	-6.80555	-32.9044	-117.106	-189.364	-292.778	-192.347	-110.638
0.49389	-6.7462	-33.0795	-116.528	-188.738	-293.959	-192.856	-109.895
0.49417	-6.7446	-32.7882	-116.182	-188.168	-294.825	-194.674	-108.821
0.49444	-6.65617	-32.5767	-115.794	-188.953	-295.581	-196.104	-109.176
0.49472	-6.70776	-32.675	-113.953	-189.881	-296.088	-198.725	-109.411
0.495	-6.7523	-32.6842	-113.382	-191.128	-296.442	-198.43	-106.07
0.49528	-6.80695	-32.7029	-113.274	-192.032	-297.159	-197.02	-108.421
0.49556	-6.86321	-32.4982	-113.301	-192.997	-297.637	-195.995	-109.757
0.49583	-6.87133	-32.2691	-113.417	-193.679	-297.651	-197.369	-111.435
0.49611	-6.93185	-32.2369	-113.737	-193.083	-297.611	-197.377	-113.465
0.49639	-6.88898	-32.0844	-114.126	-192.986	-299.08	-196.055	-115.477
0.49667	-6.79477	-32.0509	-114.424	-193.437	-297.39	-196.124	-114.195
0.49694	-6.79069	-32.1081	-114.645	-193.841	-298.546	-197.593	-113.967
0.49722	-6.74141	-32.2161	-114.968	-193.473	-299.853	-200.363	-113.242
0.4975	-6.76395	-32.241	-115.107	-193.375	-300.143	-201.273	-112.386
0.49778	-6.82084	-32.1865	-115.343	-194.083	-300.217	-199.95	-112.517
0.49806	-6.89886	-32.148	-115.802	-194.451	-298.255	-199.546	-110.989
0.49833	-6.95541	-32.1189	-116.443	-194.585	-297.45	-201.049	-111.375
0.49861	-6.99695	-32.096	-117.169	-194.797	-298.206	-200.174	-112.185
0.49889	-6.96643	-32.0207	-117.27	-194.54	-299.373	-199.685	-110.344
0.49917	-6.947	-32.1088	-117.574	-195.206	-299.874	-200.394	-108.667
0.49944	-6.88513	-32.1756	-117.861	-195.956	-300.721	-200.41	-110.994
0.49972	-6.82674	-32.2093	-117.947	-195.924	-300.547	-202.202	-110.102
0.5	-6.83691	-32.2116	-116.504	-196.436	-301	-205.423	-109.083
0.50028	-6.87567	-32.1235	-115.27	-197.274	-302.087	-204.103	-110.047
0.50056	-6.87862	-31.9806	-115.864	-198.023	-301.962	-202.977	-106.81
0.50083	-6.89439	-32.102	-116.182	-197.822	-302.611	-201.486	-109.508
0.50111	-6.90629	-32.1808	-116.3	-196.023	-304.538	-202.191	-111.156
0.50139	-6.95408	-32.1857	-116.582	-196.032	-300.183	-202.46	-111.653
0.50167	-6.97686	-32.2172	-116.679	-197.383	-299.227	-202.906	-112.092
0.50194	-7.00487	-32.3101	-117.062	-197.738	-299.607	-202.366	-112.288
0.50222	-6.97771	-32.4083	-117.479	-198.671	-299.589	-203.062	-112.406
0.5025	-6.99949	-32.2103	-117.964	-198.412	-300.56	-203.078	-111.546
0.50278	-6.9912	-32.2068	-118.462	-197.754	-301.164	-202.771	-111.636
0.50306	-6.96261	-32.2249	-119.094	-198.947	-300.706	-205.276	-113.848
0.50333	-6.93757	-32.1641	-119.644	-199.118	-300.665	-205.458	-111.537
0.50361	-6.88753	-32.071	-120.005	-198.448	-301.203	-206.026	-107.741
0.50389	-6.92488	-32.0345	-120.141	-198.728	-302.713	-205.068	-109.973
0.50417	-6.90393	-32.1515	-120.392	-198.837	-302.982	-204.305	-104.661
0.50444	-6.82194	-32.1134	-121.004	-198.795	-304.185	-203.463	-100.082
0.50472	-6.85841	-32.0947	-121.624	-198.207	-306.279	-202.833	-103.644
0.505	-6.88193	-32.0782	-122.192	-196.81	-306.89	-200.939	-107.703
0.50528	-6.86904	-32.3261	-122.303	-196.376	-307.396	-199.135	-106.77
0.50556	-6.86034	-32.3701	-122.682	-194.249	-308.135	-199.568	-106.919
0.50583	-6.83281	-32.2519	-123.176	-194.702	-308.985	-198.849	-109.402
0.50611	-6.83027	-32.1767	-123.419	-192.793	-308.427	-197.492	-108.077
0.50639	-6.86113	-32.1525	-123.546	-190.116	-309.252	-197.633	-110.15
0.50667	-6.74901	-32.1727	-122.754	-188.755	-309.176	-197.807	-109.422
0.50694	-6.71117	-32.1872	-122.477	-189.328	-311.094	-200.039	-108.862
0.50722	-6.74592	-32.3033	-121.775	-189.846	-311.296	-200.814	-108.164
0.5075	-6.75624	-32.2833	-122.181	-189.401	-311.362	-203.956	-107.912
0.50778	-6.63384	-32.3586	-122.334	-189.793	-311.923	-214.973	-107.932
0.50806	-6.57121	-32.4107	-122.565	-189.402	-312.867	-212.314	-104.745
0.50833	-6.60359	-32.4161	-122.134	-189.138	-313.051	-208.524	-105.074
0.50861	-6.58118	-32.387	-121.824	-188.26	-314.555	-203.401	-103.645
0.50889	-6.6247	-32.4618	-121.898	-188.195	-316.621	-201.781	-102.802
0.50917	-6.61931	-32.4891	-122.455	-188.553	-317.259	-200.833	-104.661
0.50944	-6.62715	-32.644	-122.768	-186.521	-317.824	-199.805	-108.39
0.50972	-6.62446	-32.6675	-121.526	-186.426	-317.032	-199.338	-108.897
0.51	-6.5281	-32.6476	-120.81	-186.337	-315.862	-201.087	-108.095
0.51028	-6.57951	-32.5768	-120.651	-185.931	-315.202	-202.298	-104.174
0.51056	-6.64741	-32.5676	-120.732	-186.265	-316.677	-198.664	-100.338
0.51083	-6.70488	-32.3817	-119.717	-187.331	-318.455	-196.271	-101.64
0.51111	-6.73785	-32.3954	-119.882	-187.504	-318.495	-195.416	-102.573
0.51139	-6.72418	-32.4089	-120.098	-187.37	-316.44	-195.439	-102.291
0.51167	-6.78072	-32.5116	-120.454	-187.004	-317.08	-196.045	-103.206
0.51194	-6.81355	-32.3877	-117.107	-188.625	-317.994	-197.08	-105.87
0.51222	-6.80486	-32.4107	-116.98	-189.331	-318.916	-197.729	-107.121
0.5125	-6.79293	-32.5528	-117.132	-189.38	-321.811	-196.083	-109.232
0.51278	-6.79672	-32.477	-118.011	-189.389	-324.699	-196.304	-109.121
0.51306	-6.70401	-32.4814	-118.017	-189.846	-325.874	-196.138	-106.538
0.51333	-6.70572	-32.472	-117.434	-190.616	-326.307	-199.157	-107.705
0.51361	-6.75255	-32.5233	-116.085	-190.509	-327.115	-199.498	-106.848
0.51389	-6.62157	-32.5607	-115.613	-189.026	-327.723	-198.718	-106.894
0.51417	-6.65772	-32.6487	-115.963	-188.943	-326.734	-197.85	-101.561
0.51444	-6.72975	-32.5379	-116.492	-189.184	-323.955	-196.673	-99.222
0.51472	-6.74974	-32.6387	-116.618	-189.653	-327.609	-193.964	-101.37
0.515	-6.74523	-32.6125	-116.866	-190.504	-329.104	-195.282	-101.32
0.51528	-6.73366	-32.5932	-117.033	-191.769	-330.356	-197.306	-103.262
0.51556	-6.75604	-32.5848	-117.02	-193.049	-331.104	-198.813	-101.603
0.51583	-6.79474	-32.5935	-116.881	-193.739	-331.068	-197.329	-104.672
0.51611	-6.78689	-32.6401	-117.087	-193.264	-332.114	-196.043	-107.144
0.51639	-6.78576	-32.6735	-117.401	-193.339	-332.29	-194.529	-109.893
0.51667	-6.78055	-32.7168	-117.381	-192.66	-333.947	-193.97	-108.118
0.51694	-6.79085	-32.8198	-117.586	-193.047	-336.408	-192.822	-107.626
0.51722	-6.83666	-32.9123	-118.013	-193.889	-337.519	-193.49	-105.922
0.5175	-6.86474	-32.8573	-117.871	-193.006	-338.214	-191.475	-103.821
0.51778	-6.89708	-32.8625	-118.088	-192.808	-340.036	-189.805	-100.019
0.51806	-6.92618	-32.6621	-118.523	-192.97	-338.849	-189.891	-101.854
0.51833	-6.88068	-32.7276	-117.917	-193.4	-339.309	-190.753	-103.303
0.51861	-6.8128	-32.5606	-117.461	-193.342	-339.901	-191.583	-104.032
0.51889	-6.79787	-32.5329	-117.79	-194.317	-340.781	-194.055	-102.625
0.51917	-6.76825	-32.4986	-118.01	-194.031	-341.583	-194.12	-100.889
0.51944	-6.79951	-32.4195	-118.427	-191.932	-342.602	-194.356	-97.7703
0.51972	-6.78537	-32.4585	-118.568	-191.697	-343.783	-197.185	-99.9663
0.52	-6.80125	-32.2797	-118.352	-192.002	-343.916	-196.529	-98.7529
0.52028	-6.82352	-32.1654	-118.725	-192.762	-342.161	-193.485	-100.072
0.52056	-6.85287	-32.2818	-119.14	-192.498	-342.254	-192.14	-99.9196
0.52083	-6.87131	-32.2244	-119.38	-192.626	-341.535	-194.257	-98.1648
0.52111	-6.88954	-32.3174	-116.224	-192.822	-342.25	-194.906	-96.0766
0.52139	-6.93404	-32.3446	-115.81	-191.51	-341.987	-195.902	-96.7892
0.52167	-6.9488	-32.2434	-115.798	-192.019	-343.608	-192.47	-97.1354
0.52194	-6.84524	-32.4114	-115.535	-192.109	-344.691	-189.881	-98.6637
0.52222	-6.7365	-32.3274	-115.524	-190.041	-344.391	-188.975	-99.2473
0.5225	-6.75726	-32.4234	-115.393	-189.759	-346.499	-189.744	-98.6353
0.52278	-6.77246	-32.417	-115.133	-189.082	-346.354	-189.377	-98.1398
0.52306	-6.76105	-32.4915	-114.87	-189.38	-346.15	-192.006	-97.6217
0.52333	-6.7749	-32.3629	-114.714	-188.422	-348.459	-196.447	-99.3597
0.52361	-6.77679	-32.4195	-115.129	-187.168	-348.694	-199.038	-99.6632
0.52389	-6.78888	-32.4091	-114.852	-187.954	-349.257	-200.211	-100.134
0.52417	-6.82785	-32.487	-114.901	-187.699	-350.318	-199.149	-101.539
0.52444	-6.83531	-32.4632	-115.206	-188.034	-350.588	-198.831	-102.467
0.52472	-6.8423	-32.4987	-115.387	-186.845	-353.302	-197.707	-103.563
0.525	-6.81276	-32.547	-115.108	-185.539	-355.042	-194.908	-107.36
0.52528	-6.74411	-32.4845	-114.833	-185.41	-356.673	-193.906	-107.479
0.52556	-6.76546	-32.5326	-114.754	-185.248	-357.718	-195.473	-106.765
0.52583	-6.78227	-32.655	-115.381	-185.171	-358.415	-196.574	-107.994
0.52611	-6.78518	-32.6565	-115.734	-186.211	-358.424	-197.854	-108.191
0.52639	-6.77921	-32.4673	-116.111	-186.921	-357.216	-199.789	-108.372
0.52667	-6.79839	-32.543	-115.684	-187.684	-358.187	-204.616	-107.611
0.52694	-6.79534	-32.4724	-115.936	-188.112	-360.164	-204.795	-106.663
0.52722	-6.84588	-32.5872	-116.028	-188.477	-351.812	-205.247	-106.333
0.5275	-6.8583	-32.6069	-114.513	-188.937	-351.249	-205.95	-107.503
0.52778	-6.88127	-32.641	-113.965	-188.361	-351.146	-206.038	-106.477
0.52806	-6.91872	-32.7429	-112.879	-188.323	-351.636	-204.235	-109.265
0.52833	-6.93261	-32.7422	-112.417	-188.813	-350.732	-201.717	-109.381
0.52861	-6.96359	-32.7033	-113.012	-189.174	-350.654	-199.644	-108.862
0.52889	-6.91073	-32.7674	-113.48	-189.787	-351.374	-195.886	-107.811
0.52917	-6.8679	-32.9274	-113.669	-189.09	-353.501	-193.242	-109.18
0.52944	-6.89535	-32.8433	-114.052	-189.536	-355.177	-192.012	-111.917
0.52972	-6.90602	-32.7869	-114.643	-189.335	-356.219	-192.739	-112.398
0.53	-6.92299	-32.906	-115.109	-189.896	-356.753	-192.855	-110.339
0.53028	-6.90596	-33.0099	-115.736	-191.585	-355.727	-191.475	-107.286
0.53056	-6.92146	-33.0464	-116.315	-192.847	-356.826	-191.504	-105.861
0.53083	-6.86223	-33.0263	-116.886	-192.61	-358.634	-190.282	-107.066
0.53111	-6.81901	-33.1322	-116.816	-192.744	-358.886	-188.89	-104.768
0.53139	-6.85687	-33.0353	-116.605	-193.402	-358.281	-188.987	-103.322
0.53167	-6.82087	-33.0628	-116.88	-193.338	-358.817	-189.129	-104.947
0.53194	-6.80171	-32.5889	-117.38	-192.758	-359.755	-188.002	-104.069
0.53222	-6.75125	-32.5973	-117.999	-191.427	-360.886	-190.379	-104.754
0.5325	-6.76748	-32.4495	-118.461	-190.94	-358.703	-189.135	-102.754
0.53278	-6.63821	-32.3992	-118.995	-190.832	-358.828	-190.446	-103.774
0.53306	-6.69383	-32.4793	-118.945	-191.51	-359.883	-192.428	-106.344
0.53333	-6.75156	-32.4152	-119.177	-191.186	-361.918	-194.606	-105.05
0.53361	-6.71722	-32.6883	-119.593	-190.935	-362.739	-194.982	-104.904
0.53389	-6.75079	-32.6816	-119.827	-190.649	-364.632	-196.952	-104.301
0.53417	-6.79741	-32.8172	-119.966	-190.096	-365.772	-194.576	-105.167
0.53444	-6.8532	-32.755	-120.557	-189.123	-367.296	-194.732	-104.044
0.53472	-6.87533	-32.694	-120.375	-188.407	-368.115	-195.541	-101.601
0.535	-6.82915	-32.68	-120.778	-188.403	-365.72	-194.754	-100.248
0.53528	-6.83351	-32.8092	-121.427	-187.879	-359.516	-195.584	-104.103
0.53556	-6.82607	-32.5902	-121.769	-187.625	-331.399	-205.512	-103.672
0.53583	-6.80415	-32.4605	-121.225	-187.073	-336.441	-204.313	-103.321
0.53611	-6.81463	-32.5315	-121.1	-186.109	-337.709	-201.36	-102.343
0.53639	-6.81223	-32.4348	-120.945	-186.893	-335.791	-198.926	-102.6
0.53667	-6.85607	-32.4153	-120.67	-187.581	-333.397	-198.935	-101.678
0.53694	-6.88383	-32.384	-120.781	-186.151	-331.733	-199.464	-101.89
0.53722	-6.89025	-32.3266	-120.896	-186.794	-332.306	-199.049	-102.744
0.5375	-6.84855	-32.396	-121.175	-186.549	-332.047	-197.348	-104.19
0.53778	-6.88859	-32.6143	-121.771	-186.603	-331.36	-196.154	-105.026
0.53806	-6.91641	-32.377	-121.614	-186.832	-330.329	-197.131	-106.246
0.53833	-6.90288	-32.4128	-121.634	-186.439	-330.26	-197.636	-105.854
0.53861	-6.84336	-32.4385	-122.401	-186.394	-333.303	-190.663	-107.902
0.53889	-6.83914	-32.2111	-123.077	-186.4	-336.488	-185.634	-105.988
0.53917	-6.87462	-32.1191	-123.715	-185.482	-336.569	-183.084	-107.555
0.53944	-6.80762	-32.4396	-124.256	-185.934	-336.529	-186.747	-111.83
0.53972	-6.7695	-32.5802	-124.984	-186.845	-335.378	-189.115	-112.481
0.54	-6.83255	-32.3644	-125.634	-186.949	-331.825	-188.954	-111.045
0.54028	-6.8017	-32.5049	-126.142	-186.601	-328.561	-190.283	-110.644
0.54056	-6.82076	-32.5729	-126.574	-185.856	-327.934	-188.909	-108.918
0.54083	-6.82484	-32.5635	-126.99	-185.274	-328.767	-185.995	-108.045
0.54111	-6.86411	-32.5298	-127.422	-184.151	-327.941	-185.659	-110.492
0.54139	-6.91425	-32.3374	-127.899	-183.76	-326.492	-188.629	-112.57
0.54167	-6.87395	-32.4299	-128.029	-184.262	-327.249	-189.622	-113.81
0.54194	-6.87554	-32.4536	-127.211	-184.547	-328.441	-188.111	-115.601
0.54222	-6.85071	-32.6156	-124.585	-184.117	-327.489	-189.824	-116.775
0.5425	-6.84816	-32.5904	-124.29	-184.002	-327.485	-188.343	-114.452
0.54278	-6.89567	-32.3929	-123.217	-184.652	-326.606	-186.335	-114.329
[truncated: 12,447 more rows]

## Sheet: Fig. 4b
E	FE	st.dev.	NH3 rate	st.dev.
[truncated: 15 more rows]

## Sheet: Fig. 4e
	Ewe = -3.12 V	Ewe = -3.22 V	Ewe = -3.42 V	Ewe = -3.64 V	Ewe = -3.83 V	Ewe = -4.23 V	Ewe = -4.62 V
[truncated: 14,403 more rows]

[truncated: 29 more sheets: Fig. 4f, Fig. 6a, Fig. 6b, Fig. 7a, Fig. 7b, Fig. 7c, Fig. 9a, S24a,b, Fig. 9b, Fig. 10, Fig. S3, Fig. S4, Fig. S5, Fig. S7, Fig. S8, Fig. S9, Fig. S10, Fig. S17, Fig. S18, Fig. S19, Fig. S20 …]
